# Supplementary material for: In Vitro Human Dermal Absorption Studies on Pesticides in Complex Mixtures: Investigation of Guidance Criteria and Possible Impact Parameters
Source: Toxics. 2024 Mar 28;12(4):248. doi: 10.3390/toxics12040248 (PMC11054108; doi:10.3390/toxics12040248)
Supplement: Supplementary file 1 [file toxics-12-00248-s001.zip]

Archive with 2 entries (2 files):
- Supplemental material_S 1_Dataset_in vitro human skin.xlsx
- Supplemental material_S 2 Dependence of percentage dermal absorption on dilution.pdf
