# Supplementary material for: In Vitro Human Dermal Absorption Studies on Pesticides in Complex Mixtures: Investigation of Guidance Criteria and Possible Impact Parameters
Source: Toxics. 2024 Mar 28;12(4):248. doi: 10.3390/toxics12040248 (PMC11054108; doi:10.3390/toxics12040248)
Supplement: Supplementary file 1 [file toxics-12-00248-s001.zip › Supplemental material_S 1_Dataset_in vitro human skin.xlsx]

## Sheet: in vitro human skin
Formulation type	formulation type EFSA grouping	CONTENT [g/L]	MOL WT [g/mol]	A.S. name	computed SOLUBILITY pH 7 [g/L]	solubility [g/L]	Log Kow (KOWWIN)	Molar refractivity [10^6 m³/mol]	pKa	Hbond acceptor (no)	Hbond donor (no)	Balaban index	TPSA [Å²]	Van der Waals Surface Area [Å²]	LogD	molecular polarizability	STATE	concentration [g/L]	species	skin type	area [cm²]	receptorfluid adjusted	cover	area dose [mg/cm²]	TAPESTRIP	FRACTION (tapestrips) NO	thickness lower range [µm]	thickness upper range [µm]	TOTAL DOSE [mg/cell]	CELL TYPE	KP [cm/h * 10^-3]	replicates [n]	exposure [h]	sampling time [h]	RF MEAN [%]	RF SD [%]	RF MAX [%]	SKIN MEAN [%]	SKIN SD [%]	SKIN MAX [%]	TAPE MEAN [%]	TAPE SD [%]	TAPE MAX [%]	WASH MEAN [%]	WASH SD [%]	RF SKIN MEAN [%]	RF SKIN SD [%]	RF SKIN MAX [%]	RF SKIN TAPE MEAN [%]
SL	water-based	360	169.07	Glyphosate	1931460		-4	31.35	-0.58	6	4	3.21	106.86	219.92	-6.9	12.9	liquid	363	human	isolated epidermis	2.54	water, saline or culture medium	non-occlusive	1.82	yes	5	NA	NA	4.61	static	8.26e-05	4	24	24	0.04	NA	NA	0.04	0.01	NA	0.06	0.01	NA	104.08	3.65	0.08	NA	NA	0.14
SL	water-based	360	169.07	Glyphosate	1931460		-4	31.35	-0.58	6	4	3.21	106.86	219.92	-6.9	12.9	liquid	363	human	isolated epidermis	2.54	water, saline or culture medium	non-occlusive	1.82	yes	5	NA	NA	4.61	static	NA	5	6	6	0.04	NA	NA	0.06	0.02	NA	0.1	0.02	NA	96.53	2.2	0.1	NA	NA	0.2
SL	water-based	360	169.07	Glyphosate	1931460		-4	31.35	-0.58	6	4	3.21	106.86	219.92	-6.9	12.9	liquid	5.49	human	isolated epidermis	2.54	water, saline or culture medium	non-occlusive	0.03	yes	5	NA	NA	0.07	static	0.00182	5	24	24	0.04	NA	NA	0.09	0.04	NA	0.07	0.03	NA	94.62	2.35	0.13	NA	NA	0.2
SL	water-based	360	169.07	Glyphosate	1931460		-4	31.35	-0.58	6	4	3.21	106.86	219.92	-6.9	12.9	liquid	5.49	human	isolated epidermis	2.54	water, saline or culture medium	non-occlusive	0.03	yes	5	NA	NA	0.07	static	NA	4	6	6	0.06	0.03	NA	0.05	0.01	NA	0.07	0.01	NA	97.6	3.43	0.11	NA	NA	0.18
SL	water-based	360	169.07	Glyphosate	1931460		-4	31.35	-0.58	6	4	3.21	106.86	219.92	-6.9	12.9	liquid	346.6	human	isolated epidermis	2.54	water, saline or culture medium	non-occlusive	3.47	no	0	NA	NA	8.81	static	0.0008424	6	48	48	0.17	0.14	0.41	0.31	0.25	0.79	NA	NA	NA	98.97	2.54	0.48	0.25	0.84	0.48
SL	water-based	360	169.07	Glyphosate	1931460		-4	31.35	-0.58	6	4	3.21	106.86	219.92	-6.9	12.9	liquid	20.8	human	isolated epidermis	2.54	water, saline or culture medium	non-occlusive	0.21	no	0	NA	NA	0.53	static	0.001057	4	48	48	0.46	0.25	0.68	2.27	0.47	2.89	NA	NA	NA	96.23	2.75	2.72	0.26	3.1	2.72
SL	water-based	360	169.07	Glyphosate	1931460		-4	31.35	-0.58	6	4	3.21	106.86	219.92	-6.9	12.9	liquid	10.4	human	isolated epidermis	2.54	water, saline or culture medium	non-occlusive	0.11	no	0	NA	NA	0.27	static	0.002019	5	48	48	0.35	0.39	0.99	3.46	1.52	5.23	NA	NA	NA	95.08	3.8	3.81	1.73	5.68	3.81
WG	solid	800	338.19	Azafenidin	0.01		4.81	83.89	-4.96	3	0	1.67	45.14	410.08	3.5	31.96	liquid	0.02	human	dermatomed	1.77	water with 50% EtOH	non-occlusive	0.000206	no	0	400	400	0.0003646	static, stirred	NA	8	24	24	29.22	8.91	45.25	15.5	5.18	23.7	NA	NA	NA	58.25	6.24	44.87	8.41	52.85	44.87
WG	solid	800	338.19	Azafenidin	0.01		4.81	83.89	-4.96	3	0	1.67	45.14	410.08	3.5	31.96	solid	800	human	dermatomed	1.77	water with 50% EtOH	non-occlusive	9.27	no	0	400	400	16.41	static, stirred	NA	6	24	24	0.29	0.52	0.24	0.49	0.48	1.35	NA	NA	NA	99.23	4.59	0.47	0.57	1.58	0.47
RB	other	0.053	444.53	Difenacoum	1.63691e-05		7.62	134.66	5.8	2	1	1.03	46.53	606.53	5.63	53.02	solid	0.053	human	isolated epidermis	2.54	water with 50% EtOH	non-occlusive	0.00133	yes	5	NA	NA	0.00337	static, stirred	0.02	6	24	24	1.34	NA	1.34	0.89	NA	0.89	2.96	NA	2.96	96.46	35.2	2.23	NA	2.23	5.19
NA	NA	5	444.53	Difenacoum	1.63691e-05		7.62	134.66	5.8	2	1	1.03	46.53	606.53	5.63	53.02	liquid	5	human	isolated epidermis	2.54	water with 50% EtOH	non-occlusive	0.05	yes	5	NA	NA	0.13	static, stirred	8e-05	5	24	24	0.02	NA	0.02	0.08	0.09	0.18	0.42	0.2	0.69	107.3	1.67	0.1	0.08	0.2	0.52
RB	other	5e-05	444.53	Difenacoum	1.63691e-05		7.62	134.66	5.8	2	1	1.03	46.53	606.53	5.63	53.02	solid	5e-05	human	isolated epidermis	2.54	water with 50% EtOH	non-occlusive	0.02	yes	5	NA	NA	0.05	static, stirred	4	6	8	24	0.01	0.002	0.02	0.04	0.01	0.06	0.00047	0.00077	0.0019	0.15	0.01	0.05	0.01	0.08	0.05
WP	solid	525.3	198.18	Cymoxanil	19.39		4.24	46.78	10.56	5	2	3.83	103.58	277.58	0.07	17.51	liquid	0.15	human	dermatomed	0.64	water, saline or culture medium	occlusive	0.00136	yes	10	384	574	0.00087	dynamic	2.85	6	8	24	40.37	15.64	63.56	5.33	1.04	6.85	1.59	1.09	3.16	53.79	12.07	45.7	15.3	67.94	47.29
WP	solid	525.3	198.18	Cymoxanil	19.39		4.24	46.78	10.56	5	2	3.83	103.58	277.58	0.07	17.51	solid	525.3	human	dermatomed	0.64	water, saline or culture medium	occlusive	5.39	yes	10	439	627	3.45	dynamic	0.0012	6	8	24	0.11	0.15	0.41	0.11	0.05	0.18	0.1	0.04	0.15	96.18	3.6	0.22	0.17	0.54	0.32
RB	other	5e-05	444.53	Difenacoum	1.63691e-05		7.62	134.66	5.8	2	1	1.03	46.53	606.53	5.63	53.02	solid	5e-05	human	isolated epidermis	2.54	water with 50% EtOH	non-occlusive	0.02	yes	5	NA	NA	0.05	static, stirred	4	5	8	24	0.01	0.01	0.03	0.03	0.01	0.07	0.00225	0.00136	0.00459	6.13	4.2	0.05	0.02	0.1	0.05
EC	organic-solvent	25	505.21	Deltamethrin	0.000358257		6.2	124.29	10.65	2	0	1.41	59.32	548.86	5.74	44.17	liquid	22	human	dermatomed	0.64	water, saline or culture medium with surfactant	non-occlusive	0.22	yes	5	300	300	0.14	dynamic	NA	5	8	24	0.13	0.02	0.16	0.42	0.14	0.6	6.2	4.17	13.5	94.56	13.27	0.55	0.17	0.75	6.74
EC	organic-solvent	25	505.21	Deltamethrin	0.000358257		6.2	124.29	10.65	2	0	1.41	59.32	548.86	5.74	44.17	liquid	0.114	human	dermatomed	0.64	water, saline or culture medium with surfactant	non-occlusive	0.00114	yes	6	300	300	0.00073	dynamic	NA	7	8	24	0.35	0.11	0.59	0.17	0.11	0.38	18.7	9.29	33.66	77.22	7.99	0.53	0.22	0.97	19.22
WP	solid	48.5	198.18	Cymoxanil	19.39		4.24	46.78	10.56	5	2	3.83	103.58	277.58	0.07	17.51	liquid	0.6	human	isolated epidermis	2.54	water with 50% EtOH	non-occlusive	0.01	no	0	NA	NA	0.02	static	NA	6	24	24	8.8	1.1	10.7	0.56	0.11	0.78	NA	NA	NA	90.65	3.75	9.36	1.13	11.23	9.36
WP	solid	48.5	198.18	Cymoxanil	19.39		4.24	46.78	10.56	5	2	3.83	103.58	277.58	0.07	17.51	liquid	0.06	human	isolated epidermis	2.54	water with 50% EtOH	non-occlusive	0.0006	no	0	NA	NA	0.001524	static	NA	6	24	24	39.8	9.27	53.8	3.68	0.4	4.25	NA	NA	NA	51.86	10.1	43.52	9.32	57.61	43.52
SC	water-based	47.8	198.18	Cymoxanil	19.39		4.24	46.78	10.56	5	2	3.83	103.58	277.58	0.07	17.51	liquid	0.06	human	isolated epidermis	2.54	water with 50% EtOH	non-occlusive	0.0006	no	0	NA	NA	0.001524	static	NA	6	24	24	23.9	8.58	41	3.73	1.68	6.23	NA	NA	NA	62.47	8.27	27.65	8.03	43.35	27.65
SC	water-based	47.8	198.18	Cymoxanil	19.39		4.24	46.78	10.56	5	2	3.83	103.58	277.58	0.07	17.51	liquid	47.8	human	isolated epidermis	2.54	water with 50% EtOH	non-occlusive	0.48	no	0	NA	NA	1.21	static	NA	6	24	24	0.53	0.26	0.96	0.46	0.25	0.88	NA	NA	NA	96.86	8.28	0.98	0.45	1.84	0.98
SC	water-based	47.8	198.18	Cymoxanil	19.39		4.24	46.78	10.56	5	2	3.83	103.58	277.58	0.07	17.51	liquid	0.6	human	isolated epidermis	2.54	water with 50% EtOH	non-occlusive	0.01	no	0	NA	NA	0.02	static	NA	6	24	24	6.92	3.67	12	0.6	0.38	1.25	NA	NA	NA	86.04	6.77	7.52	3.55	12.35	7.52
EC	organic-solvent	462	279.34	Metalaxyl-M	0.41		1.71	75.92	15.8	3	0	2.95	55.84	460.08	2.12	29.42	liquid	9.8	human	isolated epidermis	0.64	water with 50% EtOH	non-occlusive	0.77	no	0	NA	NA	0.49	dynamic	4.35	4	48	48	54.01	6.42	60.72	12.57	5	19.02	NA	NA	NA	39.72	5	66.58	5.39	71.69	66.58
EC	organic-solvent	462	279.34	Metalaxyl-M	0.41		1.71	75.92	15.8	3	0	2.95	55.84	460.08	2.12	29.42	liquid	1.06	human	isolated epidermis	0.64	water with 50% EtOH	non-occlusive	0.08	no	0	NA	NA	0.05	dynamic	2.51	6	48	48	36.6	5.01	45.1	21.9	5.44	27.45	NA	NA	NA	37.02	4.5	58.5	3.3	62.47	58.5
EC	organic-solvent	462	279.34	Metalaxyl-M	0.41		1.71	75.92	15.8	3	0	2.95	55.84	460.08	2.12	29.42	liquid	514.3	human	isolated epidermis	0.64	water with 50% EtOH	non-occlusive	40.2	no	0	NA	NA	25.73	dynamic	0.25	6	48	48	4.76	4.34	13.3	2.85	1.72	6.06	NA	NA	NA	99.22	8.24	7.61	4.51	15.56	7.61
FS	water-based	463	225.31	Methiocarb	0.19		2.92	63.61	14.77	1	1	2.29	38.33	349.59	3.13	24.3	liquid	228.34	human	isolated epidermis	0.64	water, saline or culture medium with BSA	non-occlusive	2.28	no	0	NA	NA	1.46	static, stirred	0.01	4	24	24	0.75	0.37	1.12	8.38	7.72	18.23	NA	NA	NA	87.59	35.23	9.2	8.1	19.35	9.2
FS	water-based	463	225.31	Methiocarb	0.19		2.92	63.61	14.77	1	1	2.29	38.33	349.59	3.13	24.3	liquid	473.84	human	isolated epidermis	0.64	water, saline or culture medium with BSA	non-occlusive	4.74	no	0	NA	NA	3.03	static, stirred	0.0012	4	24	24	0.24	0.05	0.31	1.66	0.47	2.31	NA	NA	NA	93.18	9.35	1.9	0.52	2.62	1.9
WG	solid	750	406.41	Oxasulfuron	159.86	5.2	1.1	99.48	3.5	7	2	1.45	136.58	540.02	0.4	38.23	liquid	160.64	human	isolated epidermis	0.64	water with 50% EtOH	non-occlusive	12.54	no	0	NA	NA	8.02	dynamic	0.02	7	48	48	0.45	0.57	1.33	29.41	12.15	46.68	NA	NA	NA	70.8	20.14	29.86	12.29	46.77	29.86
WG	solid	750	406.41	Oxasulfuron	159.86	5.2	1.1	99.48	3.5	7	2	1.45	136.58	540.02	0.4	38.23	liquid	12.71	human	isolated epidermis	0.64	water with 50% EtOH	non-occlusive	0.87	no	0	NA	NA	0.56	dynamic	0.15	6	48	48	1.07	0.57	1.94	50.18	13.5	68.39	NA	NA	NA	44.93	9.64	51.26	13.63	69.9	51.26
EC	organic-solvent	396.8	281.31	Pendimethalin	0.00333233		5.18	77.19	10.52	5	1	2.99	98.31	447.27	4.82	28	liquid	396.8	human	isolated epidermis	1	water with 50% EtOH	semi-occlusive	3.97	no	0	NA	NA	3.97	static, stirred	0.0043	8	24	24	0.57	0.16	0.76	2.39	0.65	3.11	NA	NA	NA	104.98	8.21	2.96	0.6	3.58	2.96
EC	organic-solvent	396.8	281.31	Pendimethalin	0.00333233		5.18	77.19	10.52	5	1	2.99	98.31	447.27	4.82	28	liquid	2.7	human	isolated epidermis	1	water with 50% EtOH	semi-occlusive	0.0027	no	0	NA	NA	0.0027	static, stirred	0.06	7	24	24	5.85	1.92	7.84	13.82	7.25	27.27	NA	NA	NA	81.68	10.39	19.68	8.6	35.11	19.68
EC	organic-solvent	200	372.21	Proquinazid	0.01		3.86	86.09	3.63	3	0	1.84	41.9	418.68	4.27	31.88	liquid	195.3	human	dermatomed	0.64	water with 50% EtOH	non-occlusive	1.95	yes	NA	450	450	1.25	static	0.004249	5	6	6	0.19	0.07	0.27	2.78	1.43	4.63	4.22	3.06	8.82	86.21	9.14	2.92	1.38	4.63	7.14
EC	organic-solvent	200	372.21	Proquinazid	0.01		3.86	86.09	3.63	3	0	1.84	41.9	418.68	4.27	31.88	liquid	1.42	human	dermatomed	0.64	water with 50% EtOH	non-occlusive	0.01	yes	NA	450	450	0.01	static	0.04	6	6	24	8.84	5.82	20.7	9.21	4.15	15.2	43.9	8.42	53.6	30.25	8.45	17.9	8.69	34.3	61.82
WP	solid	989	364.93	Pyridaben	0.000886121		6.37	105.53	-4.12	2	0	1.71	32.67	546.8	5.2	40.07	liquid	0.75	human	dermatomed	0.64	water, saline or culture medium with BSA	non-occlusive	0.00216	yes	7	300	300	0.0048	dynamic	NA	12	6	24	1.34	2.82	9.35	0.27	0.22	0.72	21.62	23.19	69.02	70.69	31.34	1.6	2.91	9.93	23.23
SC	water-based	240	352.48	Tebufenozide	5.66113e-05		4.25	107.1	10.13	2	1	2	49.41	592.11	5.35	40.09	liquid	220	human	dermatomed	0.64	water, saline or culture medium with surfactant	non-occlusive	2.2	yes	9	380	400	1.41	dynamic	7e-05	6	6	24	0.03	0.04	0.05	0.17	0.13	0.41	0.66	0.34	1.01	101.02	3.68	0.21	0.13	0.42	0.87
SC	water-based	240	352.48	Tebufenozide	5.66113e-05		4.25	107.1	10.13	2	1	2	49.41	592.11	5.35	40.09	liquid	0.22	human	dermatomed	0.64	water, saline or culture medium with surfactant	non-occlusive	0.0022	yes	9	380	400	0.001408	dynamic	0.00213	9	6	24	0.9	0.53	1.82	0.91	0.99	3.31	1.84	1.4	5.42	98.56	1.96	1.81	1.22	3.98	3.64
WG	solid	84	320.43	Iprovalicarb	0.01		3.33	90.52	13.67	2	2	2.4	67.43	548.59	3.59	35.46	liquid	9.43	human	dermatomed	1	water, saline or culture medium with BSA	non-occlusive	0.09	yes	10	499	586	0.09	dynamic	NA	6	8	24	0.32	0.15	0.52	0.65	0.65	1.63	1.12	1.03	2.51	86.88	5.39	0.96	0.73	2.15	2.07
WG	solid	84	320.43	Iprovalicarb	0.01		3.33	90.52	13.67	2	2	2.4	67.43	548.59	3.59	35.46	liquid	0.12	human	dermatomed	1	water, saline or culture medium with BSA	non-occlusive	0.0012	yes	10	499	586	0.0012	dynamic	NA	5	8	24	8.83	1.26	10.2	1.57	1.12	2.77	1.17	1.4	3.64	81.12	5.98	10.4	1.11	11.81	11.57
EC	organic-solvent	230	295.77	Triadimenol	0.08		3.08	88.33	1.97	4	1	1.98	60.17	431.19	3.28	30.08	liquid	0.62	human	scissors	0.64	water, saline or culture medium with BSA	NA	0.01	no	0	659	722	0.00402	dynamic	0.08	5	8	8	3.59	1.16	5.54	9.41	1.35	10.8	NA	NA	NA	86.21	3.66	13	2.19	16.01	13
EC	organic-solvent	230	295.77	Triadimenol	0.08		3.08	88.33	1.97	4	1	1.98	60.17	431.19	3.28	30.08	liquid	0.62	human	scissors	0.64	water, saline or culture medium with BSA	NA	0.01	yes	1	659	722	0.00401	dynamic	0.06	5	8	72	12.66	3.29	16.96	3.92	1.52	5.82	0.52	0.46	1.29	85.67	5.19	16.58	2.81	21.13	17.11
EC	organic-solvent	230	295.77	Triadimenol	0.08		3.08	88.33	1.97	4	1	1.98	60.17	431.19	3.28	30.08	liquid	230	human	scissors	0.64	water, saline or culture medium with BSA	NA	2.41	no	0	659	722	1.54	dynamic	0.01	5	8	8	0.29	0.08	0.42	2.49	1.3	4.81	NA	NA	NA	101.95	6.53	2.78	1.28	5.06	2.78
EC	organic-solvent	230	295.77	Triadimenol	0.08		3.08	88.33	1.97	4	1	1.98	60.17	431.19	3.28	30.08	liquid	230	human	scissors	0.64	water, saline or culture medium with BSA	NA	2.55	yes	1	659	722	1.63	dynamic	0.01	5	8	72	1.63	0.37	2.24	0.45	0.2	0.8	1.29	0.63	1.99	99.82	1.72	2.08	0.33	2.64	3.36
FS	water-based	23.13	247.64	Triazoxide	0.1		2.04	82.53	5.48	4	0	1.39	70.54	285.03	1.96	23.98	liquid	23.13	human	scissors	0.64	water, saline or culture medium with BSA	occlusive	0.26	no	0	639	697	0.17	dynamic	0.0024	5	8	8	0.13	0.01	0.15	0.31	0.22	0.64	NA	NA	NA	103.51	11.46	0.38	0.24	0.78	0.38
FS	water-based	23.13	247.64	Triazoxide	0.1		2.04	82.53	5.48	4	0	1.39	70.54	285.03	1.96	23.98	liquid	23.13	human	scissors	0.64	water, saline or culture medium with BSA	occlusive	0.24	yes	5	639	697	0.15	dynamic	0.0018	5	8	72	0.44	0.11	0.55	0.09	0.04	0.16	0.17	0.14	0.41	98.4	4.07	0.54	0.14	0.7	0.71
EC	organic-solvent	16.8	300.31	Desmedipham	0.02		3.39	83.56	12.55	4	2	1.53	76.66	430.95	3.7	31.06	liquid	16.8	human	scissors	0.64	water, saline or culture medium with surfactant	occlusive	0.15	yes	1	696	728	0.09	dynamic	0.00076	6	8	24	0.14	0.07	0.23	1.52	1.56	4.45	4.7	4.23	12.12	86.69	6.02	1.7	1.5	2.21	6.37
EC	organic-solvent	16.8	300.31	Desmedipham	0.02		3.39	83.56	12.55	4	2	1.53	76.66	430.95	3.7	31.06	liquid	0.21	human	scissors	0.64	water, saline or culture medium with surfactant	occlusive	0.0021	yes	1	696	728	0.001344	dynamic	0.03	6	8	24	5.89	1.72	7.49	9.02	3.46	13.09	9.27	3.24	14.62	84.41	25.26	14.9	4.75	19.56	24.18
SE	organic-solvent	25.9	300.31	Desmedipham	0.02		3.39	83.56	12.55	4	2	1.53	76.66	430.95	3.7	31.06	liquid	25.9	human	scissors	0.64	water, saline or culture medium with surfactant	occlusive	0.26	yes	1	701	727	0.17	dynamic	0.00263	5	8	24	0.4	0.08	0.54	1.64	0.84	2.54	3.53	3.08	8.45	98.47	13.32	2	0.9	3.1	5.6
SE	organic-solvent	25.9	300.31	Desmedipham	0.02		3.39	83.56	12.55	4	2	1.53	76.66	430.95	3.7	31.06	liquid	0.56	human	scissors	0.64	water, saline or culture medium with surfactant	occlusive	0.01	yes	1	701	727	0.003648	dynamic	0.02	6	8	24	4.22	0.81	4.86	9.07	3.79	14.16	16.92	2.77	21.37	65.01	10.7	13.3	4.1	18	30.2
SC	water-based	15.7	300.31	Desmedipham	0.02		3.39	83.56	12.55	4	2	1.53	76.66	430.95	3.7	31.06	liquid	15.7	human	scissors	0.64	water, saline or culture medium with surfactant	occlusive	0.16	yes	1	697	779	0.1	dynamic	0.00497	6	8	24	0.64	0.27	0.97	1.77	0.97	3.06	4.12	1.01	5.91	92.6	4.11	2.4	1.2	4	6.54
SC	water-based	15.7	300.31	Desmedipham	0.02		3.39	83.56	12.55	4	2	1.53	76.66	430.95	3.7	31.06	liquid	1.2	human	scissors	0.64	water, saline or culture medium with surfactant	occlusive	0.01	yes	1	697	779	0.01	dynamic	0.08	6	8	24	9.68	2.2	12.54	7.17	1.46	9.05	17.89	3.51	22.67	57.42	6.48	16.8	3.5	21.6	34.72
SL	water-based	700	355.58	Guazatine	355.58		2.71	127.85	12.56	7	7	2.98	135.83	666.93	-5.68	41.41	liquid	300	human	dermatomed	0.64	water, saline or culture medium with BSA	non-occlusive	3	yes	2	200	400	1.92	dynamic	0.01	4	8	24	0.42	0.36	0.86	1.39	0.92	2.28	0.7	0.63	1.42	98.99	4.65	1.8	1.27	3.14	2.33
SL	water-based	700	355.58	Guazatine	355.58		2.71	127.85	12.56	7	7	2.98	135.83	666.93	-5.68	41.41	liquid	60	human	dermatomed	0.64	water, saline or culture medium with BSA	non-occlusive	0.6	yes	2	200	400	0.38	dynamic	0.02	6	8	24	1.73	0.59	2.47	3.4	1.07	4.99	3.27	0.89	4.19	89.79	1.93	5.13	1.17	6.42	8.4
SC	water-based	400	256.13	Propyzamide	0.01		3.43	66.28	14.21	1	1	2.5	29.1	328.51	3.18	25.05	liquid	400	human	dermatomed	0.64	water, saline or culture medium with surfactant	NA	4.17	yes	8	250	350	2.67	dynamic	0.0003475	5	6	24	0.09	0.03	0.14	0.56	0.6	1.57	0.31	0.19	0.57	91.15	4.97	0.65	0.62	1.71	0.97
SC	water-based	400	256.13	Propyzamide	0.01		3.43	66.28	14.21	1	1	2.5	29.1	328.51	3.18	25.05	liquid	3	human	dermatomed	0.64	water, saline or culture medium with surfactant	NA	0.03	yes	8	220	350	0.02	dynamic	0.04	6	6	24	3.16	1.66	4.28	9.21	7.93	21.26	14.16	6.78	20.96	73.74	13.67	12.37	8.99	27.32	26.53
EC	organic-solvent	250	224.21	Trinexapac	5168.73		1.8	54.55	3.16	5	2	1.76	91.67	292.53	-5.73	20.71	liquid	250	human	dermatomed	0.64	NA	non-occlusive	2.48	yes	1	390	480	1.58	dynamic	NA	13	24	24	7.13	5.11	14.1	0.94	0.4	1.72	0.17	0.14	0.54	84.52	12.49	8.06	5.22	15.18	8.23
EC	organic-solvent	250	224.21	Trinexapac	5168.73		1.8	54.55	3.16	5	2	1.76	91.67	292.53	-5.73	20.71	liquid	0.66	human	dermatomed	0.64	NA	non-occlusive	0.01	yes	1	400	400	0.004256	dynamic	NA	11	24	24	18.5	6.75	30.68	1.92	0.59	2.91	0.83	0.53	1.9	71.14	10.31	20.42	7.18	33.59	21.25
NA	NA	40	275.79	Dimethenamid	0.28		2.15	71.46	16.73	2	0	2.64	29.54	413.1	2.92	27.32	liquid	4	human	isolated epidermis	1.77	water with 50% EtOH	non-occlusive	0.06	no	0	NA	NA	0.11	static, stirred	0.08	6	24	24	10.73	15.58	39.04	8.42	7.62	18.37	NA	NA	NA	82.82	21.12	19.33	14.06	41.61	19.33
NA	NA	40	275.79	Dimethenamid	0.28		2.15	71.46	16.73	2	0	2.64	29.54	413.1	2.92	27.32	liquid	0.4	human	isolated epidermis	1.77	water with 50% EtOH	non-occlusive	0.01	no	0	NA	NA	0.01	static, stirred	0.24	7	24	24	22.1	17.39	55.64	26.41	13.66	36.91	NA	NA	NA	44.63	23.72	48.5	17.9	65.04	48.5
NA	NA	40	275.79	Dimethenamid	0.28		2.15	71.46	16.73	2	0	2.64	29.54	413.1	2.92	27.32	liquid	40	human	isolated epidermis	1.77	water with 50% EtOH	non-occlusive	0.53	no	0	NA	NA	0.94	static, stirred	0.16	5	24	24	14.98	15.44	38.71	7.66	5.07	14.11	NA	NA	NA	82.9	21.92	22.64	18.62	50.93	22.64
EC	organic-solvent	399	229.25	Dimethoate	4.99		0.78	55.34	15.93	1	1	3.72	47.56	308.11	0.34	22.38	liquid	399	human	isolated epidermis	2.54	water, saline or culture medium with BSA	non-occlusive	3.99	yes	5	NA	NA	10.14	static	0.0011	8	8	8	0.12	0.07	0.24	0.46	0.43	1.25	0.22	0.27	0.74	108.9	25.5	0.58	0.47	1.49	0.8
EC	organic-solvent	399	229.25	Dimethoate	4.99		0.78	55.34	15.93	1	1	3.72	47.56	308.11	0.34	22.38	liquid	2	human	isolated epidermis	2.54	water, saline or culture medium with BSA	non-occlusive	0.02	yes	5	NA	NA	0.05	static	0.03	8	8	8	7.28	4.34	16.1	2.93	1.23	4.67	1.63	1.43	4.85	94.93	14.4	10.21	5.36	20.65	11.84
EW	organic-solvent	55	361.78	Fenoxaprop-P-ethyl	0.000679957		4.58	89.8	-2.68	3	0	1.21	70.79	485.66	4.5	36.7	liquid	55	human	isolated epidermis	0.64	water, saline or culture medium with surfactant	non-occlusive	0.55	no	0	NA	NA	0.35	dynamic	0.01	6	24	24	1.43	0.24	1.67	16.98	3.49	21.31	NA	NA	NA	71.34	6.94	18.41	3.48	22.71	18.41
EW	organic-solvent	55	361.78	Fenoxaprop-P-ethyl	0.000679957		4.58	89.8	-2.68	3	0	1.21	70.79	485.66	4.5	36.7	liquid	0.73	human	isolated epidermis	0.64	water, saline or culture medium with surfactant	non-occlusive	0.01	no	0	NA	NA	0.00467	dynamic	0.04	5	24	24	18.28	8.93	31.05	41.36	4.18	45.05	NA	NA	NA	33.09	4.83	59.64	6.76	70.38	59.64
SC	water-based	450	249.09	Linuron	0.1		3.2	60.35	11.94	2	1	2.17	41.57	312.78	2.68	22.77	liquid	0.4	human	isolated epidermis	1.77	water with 50% EtOH	non-occlusive	0.04	no	0	NA	NA	0.00098	static, stirred	0.04	5	24	24	7.79	4.09	12.1	5.42	7.09	17.17	NA	NA	NA	79.83	16.29	13.22	9.98	29.15	13.22
SC	water-based	450	249.09	Linuron	0.1		3.2	60.35	11.94	2	1	2.17	41.57	312.78	2.68	22.77	liquid	450	human	isolated epidermis	1.77	water with 50% EtOH	non-occlusive	2.89	no	0	NA	NA	7.97	static, stirred	0.003325	6	24	24	0.71	0.75	1.74	0.56	0.81	2.2	NA	NA	NA	99.79	21.59	1.28	1.43	NA	1.28
SC	water-based	450	249.09	Linuron	0.1		3.2	60.35	11.94	2	1	2.17	41.57	312.78	2.68	22.77	liquid	45	human	isolated epidermis	1.77	water with 50% EtOH	non-occlusive	0.05	no	0	NA	NA	0.09	static, stirred	0.07	6	24	24	10.45	8.51	25.82	5.38	2.93	10.67	NA	NA	NA	75.71	14.92	15.84	8.83	28.76	15.84
SL	water-based	750	200.62	MCPA	200.62		3.25	48.45	3.36	3	1	2.08	46.53	269.91	-0.87	18.9	liquid	752	human	isolated epidermis	2.54	water, saline or culture medium	non-occlusive	7.52	no	0	NA	NA	19.11	static	0.04	6	24	24	2.96	1.6	NA	0.86	0.31	NA	NA	NA	NA	91.9	8.61	3.82	NA	NA	3.82
SL	water-based	750	200.62	MCPA	200.62		3.25	48.45	3.36	3	1	2.08	46.53	269.91	-0.87	18.9	liquid	752	human	isolated epidermis	2.54	water, saline or culture medium	non-occlusive	7.52	no	0	NA	NA	19.11	static	NA	4	8	24	0.47	0.27	NA	7.72	7.54	NA	NA	NA	NA	86.85	11.6	8.19	NA	NA	8.19
SL	water-based	750	200.62	MCPA	200.62		3.25	48.45	3.36	3	1	2.08	46.53	269.91	-0.87	18.9	liquid	9.43	human	isolated epidermis	2.54	water, saline or culture medium	non-occlusive	0.09	no	0	NA	NA	0.24	static	0.07	6	8	24	10.4	2.64	NA	12.5	2.12	NA	NA	NA	NA	76.37	3.33	22.9	NA	NA	22.9
SL	water-based	750	200.62	MCPA	200.62		3.25	48.45	3.36	3	1	2.08	46.53	269.91	-0.87	18.9	liquid	9.43	human	isolated epidermis	2.54	water, saline or culture medium	non-occlusive	0.09	no	0	NA	NA	0.24	static	NA	6	24	24	7.78	1.51	NA	5.66	0.79	NA	NA	NA	NA	84.79	2.38	13.44	NA	NA	13.44
EC	organic-solvent	90	342.22	Propiconazole	0.00300876		3.72	96.86	1.95	4	0	1.73	49.17	457.13	4.33	33.13	liquid	89.7	human	dermatomed	0.64	water, saline or culture medium with BSA	NA	0.88	yes	2	200	400	0.56	dynamic	NA	8	8	24	0.38	0.25	0.75	0.19	0.16	0.54	0.16	0.1	0.59	103.5	2.2	0.57	0.38	1.32	0.73
EC	organic-solvent	90	342.22	Propiconazole	0.00300876		3.72	96.86	1.95	4	0	1.73	49.17	457.13	4.33	33.13	liquid	0.16	human	dermatomed	0.64	water, saline or culture medium with BSA	NA	0.0016	yes	2	200	400	0.00102	dynamic	NA	8	8	24	11.6	6.6	20.8	5.6	2.3	9	3.5	1.4	8.6	69.2	7.7	17.5	7.6	30.1	21
WG	solid	200	446.28	Tritosulfuron	22.23		1.81	85.5	3.48	8	2	2.01	136.06	486.22	2.33	30.6	solid	200	human	isolated epidermis	1.77	water with 50% EtOH	non-occlusive	2	no	0	NA	NA	3.54	static, stirred	0.00115	5	24	24	0.56	0.54	1.23	2.15	0.31	2.67	NA	NA	NA	101.22	15.95	2.71	0.74	3.9	2.71
WG	solid	200	446.28	Tritosulfuron	22.23		1.81	85.5	3.48	8	2	2.01	136.06	486.22	2.33	30.6	liquid	20	human	isolated epidermis	1.77	water with 50% EtOH	non-occlusive	0.2	no	0	NA	NA	0.35	static, stirred	0.01	5	24	24	0.49	0.78	1.86	5.69	6.07	16.24	NA	NA	NA	85.32	5.83	6.17	6.8	18.1	6.17
SC	water-based	500	301.12	Tolclofos-methyl	0.00223109		4.56	70.52	NA	0	0	2.64	27.69	362.24	4.38	28.39	liquid	500	human	isolated epidermis	2.54	water with 50% EtOH	non-occlusive	5	yes	5	NA	NA	12.7	static, stirred	0.000154	6	6	24	0.03	0.01	0.04	0.09	0.2	0.49	0.05	0.04	0.12	95.03	2.3	0.13	0.19	0.52	0.17
SC	water-based	500	301.12	Tolclofos-methyl	0.00223109		4.56	70.52	NA	0	0	2.64	27.69	362.24	4.38	28.39	liquid	0.8	human	isolated epidermis	2.54	water with 50% EtOH	non-occlusive	0.01	yes	5	NA	NA	0.02	static, stirred	0.02	6	6	24	4.63	2.22	7.4	0.27	0.2	0.56	1.57	0.81	2.68	87.61	10	49	2.37	7.87	6.49
OF	organic-solvent	75	300.31	Phenmedipham	0.01		3.59	83.85	12.55	4	2	1.55	76.66	429.38	3.86	30.98	liquid	74.9	human	isolated epidermis	2.54	water with 50% EtOH	non-occlusive	0.37	yes	5	NA	NA	0.95	static	0.00206	6	24	24	0.42	0.12	NA	0.81	0.62	NA	0.19	0.04	NA	104.2	5.97	1.23	NA	NA	1.42
OF	organic-solvent	75	300.31	Phenmedipham	0.01		3.59	83.85	12.55	4	2	1.55	76.66	429.38	3.86	30.98	liquid	1.58	human	isolated epidermis	2.54	water with 50% EtOH	non-occlusive	0.01	yes	5	NA	NA	0.02	static	0.00379	6	24	24	1.16	0.2	NA	0.45	0.15	NA	0.55	0.15	NA	93.26	0.86	1.61	NA	NA	2.17
EC	organic-solvent	37.5	387.82	Pyraclostrobin	0.01		5.45	101.57	0.4	5	0	1.41	65.82	528.02	4.7	39.48	liquid	37.5	human	isolated epidermis	1.77	water with 50% EtOH	non-occlusive	0.38	no	0	NA	NA	0.66	static, stirred	0.1	7	24	24	7.99	6.06	16.23	17.17	5.9	27.94	NA	NA	NA	43	22.96	25.13	6.69	31.21	25.13
EC	organic-solvent	37.5	387.82	Pyraclostrobin	0.01		5.45	101.57	0.4	5	0	1.41	65.82	528.02	4.7	39.48	liquid	7.5	human	isolated epidermis	1.77	water with 50% EtOH	non-occlusive	0.08	no	0	NA	NA	0.13	static, stirred	0.06	8	24	24	8.06	4.96	13.92	13.7	9.59	35.76	NA	NA	NA	62.18	21.47	21.82	13.14	49.22	21.82
EC	organic-solvent	37.5	387.82	Pyraclostrobin	0.01		5.45	101.57	0.4	5	0	1.41	65.82	528.02	4.7	39.48	liquid	1.5	human	isolated epidermis	1.77	water with 50% EtOH	non-occlusive	0.02	no	0	NA	NA	0.03	static, stirred	0.04	8	24	24	3.35	2.91	8.81	16.88	9.1	35.62	NA	NA	NA	55.14	25.33	20.22	10.28	37.97	20.22
WG	solid	377	376.31	Picolinafen	0.000162768		5.37	91.81	14.17	2	1	1.39	51.22	461.5	5.35	33.19	solid	377	human	dermatomed	0.64	water with < 50% EtOH	non-occlusive	3.54	yes	7	400	400	2.26	dynamic	NA	5	8	24	0.04	0.01	0.05	0.03	0.05	0.13	0.74	0.8	2.14	96.64	1.93	0.07	0.06	0.17	0.81
WG	solid	377	376.31	Picolinafen	0.000162768		5.37	91.81	14.17	2	1	1.39	51.22	461.5	5.35	33.19	liquid	0.508	human	dermatomed	0.64	water with < 50% EtOH	non-occlusive	0.0048	yes	7	400	400	0.0031	dynamic	NA	7	8	24	0.26	0.24	0.64	0.24	0.34	0.94	2.23	2.47	6.81	91.13	7.91	0.49	0.57	1.58	2.72
WG	solid	377	376.31	Picolinafen	0.000162768		5.37	91.81	14.17	2	1	1.39	51.22	461.5	5.35	33.19	liquid	0.13	human	dermatomed	0.64	water with < 50% EtOH	non-occlusive	0.0012	yes	7	400	400	0.00077	dynamic	NA	7	8	24	0.36	0.05	0.43	0.87	0.87	2.32	9.71	5.4	19.18	73.45	9.39	1.22	0.88	2.75	10.93
EC	organic-solvent	800	251.39	Prosulfocarb	0.03		4.65	75.39	NA	1	0	2.09	20.31	425.22	4.17	29.38	liquid	20	human	isolated epidermis	2.54	water with 50% EtOH	non-occlusive	0.1	yes	5	NA	NA	0.26	static	0.03	6	24	24	8.97	1.86	NA	0.54	0.07	NA	1.9	0.42	NA	89	3.49	9.51	NA	NA	11.41
EC	organic-solvent	800	251.39	Prosulfocarb	0.03		4.65	75.39	NA	1	0	2.09	20.31	425.22	4.17	29.38	liquid	20	human	isolated epidermis	2.54	water with 50% EtOH	non-occlusive	0.1	yes	5	NA	NA	0.26	static	NA	6	6	6	1.54	0.32	NA	0.66	0.17	NA	1.59	0.26	NA	91.8	2.41	2.2	NA	NA	3.79
EC	organic-solvent	800	251.39	Prosulfocarb	0.03		4.65	75.39	NA	1	0	2.09	20.31	425.22	4.17	29.38	liquid	800	human	isolated epidermis	2.54	water with 50% EtOH	non-occlusive	4	yes	5	NA	NA	10.16	static	NA	5	6	6	0.11	0.05	NA	0.08	0.02	NA	0.52	0.09	NA	97.19	2.15	0.19	NA	NA	0.71
EC	organic-solvent	800	251.39	Prosulfocarb	0.03		4.65	75.39	NA	1	0	2.09	20.31	425.22	4.17	29.38	liquid	800	human	isolated epidermis	2.54	water with 50% EtOH	non-occlusive	4	yes	5	NA	NA	10.16	static	0.0012	5	24	24	0.4	0.07	NA	0.09	0.02	NA	0.48	0.07	NA	98.8	3.78	0.49	NA	NA	0.97
EC	organic-solvent	500	373.63	Profenofos	0.00109951		4.68	80.82	-8.3	1	0	2.53	35.53	432.27	4.88	32.15	liquid	510.17	human	isolated epidermis	0.64	water with 50% EtOH	non-occlusive	40.08	no	0	NA	NA	25.65	dynamic	0.03	6	48	48	0.8	0.44	1.46	5.06	5.55	15.1	NA	NA	NA	92.64	41.76	5.86	5.23	15.23	5.86
EC	organic-solvent	500	373.63	Profenofos	0.00109951		4.68	80.82	-8.3	1	0	2.53	35.53	432.27	4.88	32.15	liquid	2.59	human	isolated epidermis	0.64	water with 50% EtOH	non-occlusive	0.21	no	0	NA	NA	0.13	dynamic	0.58	6	48	48	17.97	3.09	22.06	9.57	2.01	12.8	NA	NA	NA	67.18	5.27	27.54	3.37	32.08	27.54
EC	organic-solvent	500	373.63	Profenofos	0.00109951		4.68	80.82	-8.3	1	0	2.53	35.53	432.27	4.88	32.15	liquid	0.51	human	isolated epidermis	0.64	water with 50% EtOH	non-occlusive	0.04	no	0	NA	NA	0.03	dynamic	1.74	7	48	48	18.28	6.16	29.81	18.42	6.02	25.05	NA	NA	NA	59.87	7.76	36.7	3.6	41.95	36.7
EC	organic-solvent	95	374.4	Famoxadone	0.000717435		4.65	104.09	14.26	3	1	1.25	67.87	517.07	5.25	39.99	liquid	95	human	isolated epidermis	2.55	water with 50% EtOH	non-occlusive	2.5	no	0	NA	NA	6.38	static, stirred	0.02	3	48	48	1.28	1.59	3.06	7.97	3.12	11.57	NA	NA	NA	77.28	9.1	9.25	4.66	14.63	9.25
EC	organic-solvent	95	374.4	Famoxadone	0.000717435		4.65	104.09	14.26	3	1	1.25	67.87	517.07	5.25	39.99	liquid	7.5	human	isolated epidermis	2.55	water with 50% EtOH	non-occlusive	0.19	no	0	NA	NA	0.47	static, stirred	0.16	5	48	48	9.43	8.6	23.92	18.24	9.76	30.53	NA	NA	NA	25.24	18.78	27.67	14.51	42.42	27.67
EC	organic-solvent	95	374.4	Famoxadone	0.000717435		4.65	104.09	14.26	3	1	1.25	67.87	517.07	5.25	39.99	liquid	0.75	human	isolated epidermis	2.55	water with 50% EtOH	non-occlusive	0.02	no	0	NA	NA	0.05	static, stirred	0.22	5	48	48	18.27	7.48	28.55	36.87	3.59	39.77	NA	NA	NA	23.07	3.24	55.13	5.65	63.15	55.13
SC	water-based	500	387.86	Dimethomorph	0.00349131		2.68	115.03	-0.46	4	0	1.61	48	549.17	3.28	40.71	liquid	500	human	dermatomed	0.64	water, saline or culture medium with BSA	NA	5.11	yes	15	294	423	3.27	dynamic	NA	7	8	24	0.11	0.05	0.18	0.29	0.27	0.8	0.33	0.28	0.91	94.55	0.95	0.39	0.3	0.98	0.73
SC	water-based	500	387.86	Dimethomorph	0.00349131		2.68	115.03	-0.46	4	0	1.61	48	549.17	3.28	40.71	liquid	0.2	human	dermatomed	0.64	water, saline or culture medium with BSA	NA	0.00207	yes	15	294	423	0.001325	dynamic	NA	8	8	24	5.98	3.33	11.5	6.62	1.23	8.21	4.29	1.71	6.34	82	3.08	12.6	3.8	18.86	16.89
CS	other	60	449.85	Cyhalothrin, gamma-	9.47781e-05		7	110.01	10.65	2	0	1.47	59.32	573.86	5.68	41.65	liquid	0.0074	human	dermatomed	0.64	water, saline or culture medium with surfactant	NA	7.5e-05	yes	15	253	396	4.8e-05	dynamic	NA	6	8	24	1.05	0.34	1.54	4.98	2.54	8.66	19.75	6.77	26.62	73.73	10.39	6.03	2.55	9.3	25.78
EW	organic-solvent	250	315.4	Flusilazole	0.11		3.7	89.79	2.32	2	0	1.71	30.71	429.34	4.68	31.4	liquid	50	human	isolated epidermis	1.77	water with 50% EtOH	non-occlusive	0.5	no	0	NA	NA	0.89	static, stirred	0.04	9	8	8	0.46	0.66	2.2	8.81	5.59	20.22	NA	NA	NA	90.65	25.27	9.27	6.1	22.42	9.27
EW	organic-solvent	250	315.4	Flusilazole	0.11		3.7	89.79	2.32	2	0	1.71	30.71	429.34	4.68	31.4	liquid	5	human	isolated epidermis	1.77	water with 50% EtOH	non-occlusive	0.05	no	0	NA	NA	0.09	static, stirred	0.01	7	8	8	2.38	1.5	4.41	41.05	14.58	62.81	NA	NA	NA	55.2	29.18	43.43	15.28	64.17	43.43
EW	organic-solvent	250	315.4	Flusilazole	0.11		3.7	89.79	2.32	2	0	1.71	30.71	429.34	4.68	31.4	liquid	0.5	human	isolated epidermis	1.77	water with 50% EtOH	non-occlusive	0.01	no	0	NA	NA	0.01	static, stirred	0.04	5	8	8	10.38	10.38	28.63	46.12	20.83	69.78	NA	NA	NA	47.4	20.82	56.5	26.63	90.99	56.5
EW	organic-solvent	250	315.4	Flusilazole	0.11		3.7	89.79	2.32	2	0	1.71	30.71	429.34	4.68	31.4	liquid	250	human	isolated epidermis	1.77	water with 50% EtOH	non-occlusive	2.5	no	0	NA	NA	4.43	static, stirred	0.02	4	6	48	5.36	4.82	11.45	4.45	2.61	7.22	NA	NA	NA	84.92	16.38	9.81	6.07	17.15	9.81
EW	organic-solvent	250	315.4	Flusilazole	0.11		3.7	89.79	2.32	2	0	1.71	30.71	429.34	4.68	31.4	liquid	250	human	isolated epidermis	1.77	water with 50% EtOH	non-occlusive	2.5	no	0	NA	NA	4.43	static, stirred	0.02	6	6	6	0.49	0.57	1.41	8	4.76	14.09	NA	NA	NA	87.97	11.42	8.49	4.95	15.5	8.49
SE	organic-solvent	300	303.49	Fenpropimorph	0.69		4.93	95.01	8.49	2	0	1.56	12.47	578.1	3.67	37.5	liquid	312	human	isolated epidermis	2.54	water with 50% EtOH	non-occlusive	1.56	yes	5	NA	NA	3.96	static	0.00067	6	24	24	0.3	0.14	0.5	0.06	0.03	0.1	0.16	0.21	0.58	90.4	6.01	0.36	0.16	0.59	0.51
SE	organic-solvent	300	303.49	Fenpropimorph	0.69		4.93	95.01	8.49	2	0	1.56	12.47	578.1	3.67	37.5	liquid	312	human	isolated epidermis	2.54	water with 50% EtOH	non-occlusive	1.56	yes	5	NA	NA	3.96	static	NA	6	8	8	0.1	0.07	0.21	0.04	0.03	0.04	0.08	0.03	0.13	94.36	2.53	0.15	0.08	0.25	0.23
SE	organic-solvent	300	303.49	Fenpropimorph	0.69		4.93	95.01	8.49	2	0	1.56	12.47	578.1	3.67	37.5	liquid	0.73	human	isolated epidermis	2.54	water with 50% EtOH	non-occlusive	0.00365	yes	5	NA	NA	0.01	static	0.03	6	24	24	5.81	2.09	8.2	0.89	0.2	1.11	0.81	0.45	1.4	85.35	3.73	6.7	2.1	9.21	7.53
SE	organic-solvent	300	303.49	Fenpropimorph	0.69		4.93	95.01	8.49	2	0	1.56	12.47	578.1	3.67	37.5	liquid	0.73	human	isolated epidermis	2.54	water with 50% EtOH	non-occlusive	0.00365	yes	5	NA	NA	0.01	static	NA	6	8	8	2.27	1.02	3.65	0.53	0.17	0.71	0.25	0.14	0.49	89.11	7.32	2.8	1.12	4.31	3.05
RB	other	50	176.21	Metaldehyde	123.96		0.85	42.78	-3.91	4	0	2.45	36.92	305.67	1.17	17.57	solid	50	human	dermatomed	0.64	water, saline or culture medium	semi-occlusive	0.28	yes	15	238	401	0.18	dynamic	NA	10	8	24	0.32	0.12	0.51	0.07	0.05	0.14	0.09	0.14	0.37	94.73	3.83	0.39	0.15	0.65	0.49
WG	solid	500	210.27	Acibenzolar-S-methyl	0.22		3.1	54.54	-1.32	3	0	1.72	42.85	241.01	2.8	21.63	solid	250	human	isolated epidermis	2.54	water with 50% EtOH	non-occlusive	2.5	yes	5	NA	NA	6.35	static, stirred	NA	6	24	24	0.06	0.01	0.07	0.08	0.12	0.32	0.04	0.04	0.1	100.83	5.45	0.14	0.13	0.39	0.17
WG	solid	500	210.27	Acibenzolar-S-methyl	0.22		3.1	54.54	-1.32	3	0	1.72	42.85	241.01	2.8	21.63	liquid	1	human	isolated epidermis	2.54	water with 50% EtOH	non-occlusive	0.01	yes	5	NA	NA	0.03	static, stirred	NA	6	24	24	18.98	7.83	28.9	0.38	0.21	0.66	0.08	0.08	0.24	79.58	8.77	19.36	8	29.54	19.45
WG	solid	500	210.27	Acibenzolar-S-methyl	0.22		3.1	54.54	-1.32	3	0	1.72	42.85	241.01	2.8	21.63	liquid	0.5	human	isolated epidermis	2.54	water with 50% EtOH	non-occlusive	0.01	yes	5	NA	NA	0.01	static, stirred	NA	6	24	24	27.98	11.23	43.5	0.53	0.32	1.11	0.16	0.05	0.21	64.1	11.43	28.51	11.37	44.02	28.67
WG	solid	500	210.27	Acibenzolar-S-methyl	0.22		3.1	54.54	-1.32	3	0	1.72	42.85	241.01	2.8	21.63	liquid	0.25	human	isolated epidermis	2.54	water with 50% EtOH	non-occlusive	0.0025	yes	5	NA	NA	0.01	static, stirred	NA	6	6	24	14.78	6.22	24.2	0.3	0.17	0.54	0.04	0.03	0.09	83.22	9.64	15.09	6.36	27.74	15.12
NA	NA	100	221.64	Quinmerac	221.64		2.87	57.08	3.63	3	1	1.96	50.19	276.16	-0.27	22.92	liquid	100	human	dermatomed	1	water, saline or culture medium	semi-occlusive	1	yes	2	280	400	1	static	0.0003	4	8	24	1.1	1.49	3.24	0.17	0.04	0.22	0.04	0.03	0.08	95.65	5.83	1.27	1.49	3.39	1.31
NA	NA	100	221.64	Quinmerac	221.64		2.87	57.08	3.63	3	1	1.96	50.19	276.16	-0.27	22.92	liquid	1	human	dermatomed	1	water, saline or culture medium	semi-occlusive	0.01	yes	2	280	400	0.01	static	0.02	4	8	24	0.85	0.88	1.79	0.15	0.19	0.43	NA	NA	NA	95.69	3.28	0.99	1.03	2.22	0.99
NA	NA	100	221.64	Quinmerac	221.64		2.87	57.08	3.63	3	1	1.96	50.19	276.16	-0.27	22.92	liquid	0.38	human	dermatomed	1	water, saline or culture medium	semi-occlusive	0.00376	yes	2	280	400	0.00376	static	0.0005	5	8	24	0.89	0.99	2.65	0.03	0.03	0.08	NA	NA	NA	98.12	4.27	0.92	1	2.69	0.92
NA	NA	100	221.64	Quinmerac	221.64		2.87	57.08	3.63	3	1	1.96	50.19	276.16	-0.27	22.92	liquid	1	human	dermatomed	1	water, saline or culture medium	semi-occlusive	0.01	yes	6	290	370	0.01	static	0.000734	4	8	24	1.13	0.79	2.13	0.64	0.66	1.34	0.2	0.66	0.54	97.32	2.65	1.78	0.33	2.21	1.97
NA	NA	100	221.64	Quinmerac	221.64		2.87	57.08	3.63	3	1	1.96	50.19	276.16	-0.27	22.92	liquid	0.376	human	dermatomed	1	water, saline or culture medium	semi-occlusive	0.00366	yes	6	290	370	0.00366	static	0.000213	4	8	24	0.08	0.09	0.21	0.04	0.02	0.06	NA	NA	NA	98.87	3.32	0.12	0.08	0.24	0.12
SE	organic-solvent	1	359.28	Florasulam	0.01		2.13	86.31	8.8	6	1	1.56	98.48	411.42	2.08	28.5	liquid	1	human	dermatomed	2	water, saline or culture medium	NA	0.01	yes	10	356	400	0.02	static, stirred	NA	7	8	24	0.25	0.13	0.49	1.44	0.43	1.93	1.37	0.9	2.62	84.8	10.64	1.69	0.36	2.15	3.06
SC	water-based	240	506.41	Metaflumizone	1.46046e-05		7.72	116	11.17	4	2	1.43	86.51	608.06	6.86	42.94	liquid	0.24	human	dermatomed	1	water with 50% EtOH	semi-occlusive	0.0016	yes	1	426	620	0.0016	static, stirred	0.07	10	24	24	1.74	1.17	4.45	0.29	0.22	0.7	1.1	1.55	6.32	95.44	14.27	2.03	1.22	4.97	3.22
SC	water-based	240	506.41	Metaflumizone	1.46046e-05		7.72	116	11.17	4	2	1.43	86.51	608.06	6.86	42.94	liquid	240	human	dermatomed	1	water with 50% EtOH	semi-occlusive	2.34	yes	1	426	620	2.34	static, stirred	0.01	10	24	24	0.21	0.2	0.64	0.03	0.02	0.07	0.04	0.03	0.08	97.86	4.79	0.25	0.2	0.67	0.28
SE	organic-solvent	100	255.03	Fluroxypyr	255.03		1.17	52.3	2.41	5	2	2.34	85.44	264.84	-1.91	19.44	liquid	100	human	dermatomed	2	water, saline or culture medium	NA	1	yes	10	244	392	2	static, stirred	NA	6	8	24	0.43	0.57	1.56	3.25	1.33	5.21	1.31	1.23	3.61	91.87	2.73	3.68	1.34	5.32	4.99
SE	organic-solvent	100	255.03	Fluroxypyr	255.03		1.17	52.3	2.41	5	2	2.34	85.44	264.84	-1.91	19.44	liquid	0.075	human	dermatomed	2	water, saline or culture medium	NA	0.00075	yes	10	216	388	0.0015	static, stirred	NA	7	8	24	0.5	0.85	2.41	6.06	3.33	9.47	2.47	1.42	4.87	87.14	5.38	6.56	3.05	9.88	9.03
OD	organic-solvent	44	440.81	Tembotrione	0.08		3	94.88	6.85	6	0	2	94.58	543.85	2.21	36.45	liquid	38.7	human	dermatomed	1	water, saline or culture medium with BSA	NA	0.44	yes	7	505	591	0.44	dynamic	NA	4	8	24	0.43	0.27	0.81	0.45	0.2	0.64	0.2	0.1	0.3	95.59	8.74	0.88	0.4	1.41	1.08
OD	organic-solvent	44	440.81	Tembotrione	0.08		3	94.88	6.85	6	0	2	94.58	543.85	2.21	36.45	liquid	0.22	human	dermatomed	1	water, saline or culture medium with BSA	NA	0.0024	yes	6	505	591	0.0024	dynamic	NA	5	8	24	0.39	0.26	0.7	1.1	0.72	2.12	0.95	0.56	1.64	92.05	5.63	1.48	0.68	2.25	2.43
WG	solid	500	395.39	Tribenuron-methyl	267.21		2.55	95.5	3.41	8	1	1.94	140.68	533.71	0.89	36.36	liquid	167	human	dermatomed	0.64	water with 50% EtOH	non-occlusive	1.9	yes	7	200	200	1.22	dynamic	NA	7	24	24	0.27	0.09	0.37	0.01	NA	0.01	0.01	NA	0.01	95.74	2.36	0.28	0.09	0.38	0.29
WG	solid	500	395.39	Tribenuron-methyl	267.21		2.55	95.5	3.41	8	1	1.94	140.68	533.71	0.89	36.36	liquid	0.01875	human	dermatomed	0.64	water with 50% EtOH	non-occlusive	0.00018	yes	7	200	200	0.000115	dynamic	NA	7	24	24	18.85	11.46	37.44	1.72	1.47	3.7	1.82	1.69	3.74	75.52	15.16	20.57	12.9	40.97	22.39
WG	solid	25	291.71	Thiamethoxam	0.1		0.8	64.81	0.4	7	0	1.8	84.1	351.4	1.07	24.53	solid	33.85	human	isolated epidermis	0.64	water with 50% EtOH	non-occlusive	2.64	no	0	NA	NA	1.69	dynamic	0.72	7	48	48	2.69	1.14	4.1	0.4	0.5	1.4	NA	NA	NA	100.4	8.7	3.09	1.17	4.8	3.09
WG	solid	25	291.71	Thiamethoxam	0.1		0.8	64.81	0.4	7	0	1.8	84.1	351.4	1.07	24.53	liquid	0.286	human	isolated epidermis	0.64	water with 50% EtOH	non-occlusive	0.02	no	0	NA	NA	0.01	dynamic	4.49	7	48	48	26.23	9.9	42.8	2.9	0.9	4.3	NA	NA	NA	71.7	11.7	29.14	9.37	44.7	29.14
EC	organic-solvent	100	457.84	Fluoxastrobin	1.34498e-05		2.21	114.64	0.02	6	0	1.38	84.29	567.22	5.06	43.81	liquid	100	human	dermatomed	1	water, saline or culture medium with BSA	non-occlusive	1	yes	15	332	535	1	dynamic	NA	4	8	24	0.06	0.11	0.22	0.35	0.22	0.62	0.47	0.36	0.84	96.1	0.28	0.41	0.32	0.84	0.88
EC	organic-solvent	100	457.84	Fluoxastrobin	1.34498e-05		2.21	114.64	0.02	6	0	1.38	84.29	567.22	5.06	43.81	liquid	1.25	human	dermatomed	1	water, saline or culture medium with BSA	non-occlusive	0.01	yes	15	332	535	0.01	dynamic	NA	4	8	24	0.33	0.18	0.59	0.34	0.21	0.52	1.03	0.53	1.8	102.22	1.4	0.67	0.35	1.11	1.7
EC	organic-solvent	100	457.84	Fluoxastrobin	1.34498e-05		2.21	114.64	0.02	6	0	1.38	84.29	567.22	5.06	43.81	liquid	0.15	human	dermatomed	1	water, saline or culture medium with BSA	non-occlusive	0.0015	yes	15	332	535	0.0015	dynamic	NA	4	8	24	2.01	1.6	4.26	0.51	0.25	0.95	1.37	0.7	2.27	99.81	2.39	2.52	1.46	4.63	3.89
EC	organic-solvent	175	224.21	Trinexapac	5168.73		1.8	54.55	3.16	5	2	1.76	91.67	292.53	-5.73	20.71	liquid	172.32	human	dermatomed	0.64	water with 50% EtOH	non-occlusive	1.62	yes	3	200	200	1.03	dynamic	0.13	5	24	24	15.91	8.57	22.5	1.02	0.39	1.62	0.42	0.21	0.73	81.26	8.31	16.92	8.44	23.67	17.34
EC	organic-solvent	175	224.21	Trinexapac	5168.73		1.8	54.55	3.16	5	2	1.76	91.67	292.53	-5.73	20.71	liquid	1.09	human	dermatomed	0.64	water with 50% EtOH	non-occlusive	0.01	yes	3	200	200	0.01	dynamic	1.96	7	24	24	68.75	20.18	95.66	1.54	0.98	2.65	2.53	1.3	4.03	30.49	19.72	70.29	19.34	95.97	72.82
EW	organic-solvent	200	288.78	Myclobutanil	0.01		2.94	91.68	2.27	3	0	2.03	54.5	423.23	3.66	30.44	liquid	200	human	dermatomed	0.64	water, saline or culture medium with surfactant	NA	1.88	yes	2	380	480	1.2	dynamic	0.01	5	8	24	1.6	0.42	2.1	3.49	3.29	7.96	1.28	1.19	3.18	87.75	8.91	5.09	3.28	9.86	6.37
EW	organic-solvent	200	288.78	Myclobutanil	0.01		2.94	91.68	2.27	3	0	2.03	54.5	423.23	3.66	30.44	liquid	0.48	human	dermatomed	0.64	water, saline or culture medium with surfactant	NA	0.00488	yes	2	390	480	0.00312	dynamic	0.06	6	8	24	11.9	4.75	16.77	5.91	3.45	12.43	6.09	0.74	6.85	81	6.3	17.81	3.47	22.56	23.9
EW	organic-solvent	200	288.78	Myclobutanil	0.01		2.94	91.68	2.27	3	0	2.03	54.5	423.23	3.66	30.44	liquid	0.048	human	dermatomed	0.64	water, saline or culture medium with surfactant	NA	0.00048	yes	2	350	440	0.000307	dynamic	0.02	5	8	24	5.78	1.58	7.4	16.09	5.51	21.66	4.05	1.6	5.72	70.53	15.83	21.87	5.49	27.62	25.92
WG	solid	550	221.03	Dicamba	221.03		2.21	49.39	2.54	3	1	2.5	46.53	249.77	-0.8	19.13	solid	504	human	dermatomed	0.64	water, saline or culture medium	non-occlusive	2.7	yes	5	450	450	1.73	static, stirred	0.000584	6	6	6	0.16	0.22	0.52	0.41	0.32	0.96	0.35	0.19	0.59	107.95	6.13	0.57	0.39	1.02	0.92
WG	solid	550	221.03	Dicamba	221.03		2.21	49.39	2.54	3	1	2.5	46.53	249.77	-0.8	19.13	solid	504	human	dermatomed	0.64	water, saline or culture medium	non-occlusive	2.91	yes	5	450	450	1.86	static, stirred	8.61e-05	4	6	24	0.2	0.22	0.54	0.85	0.46	1.45	0.46	0.3	0.98	90.25	17.24	1.02	0.52	1.99	1.4
WG	solid	550	221.03	Dicamba	221.03		2.21	49.39	2.54	3	1	2.5	46.53	249.77	-0.8	19.13	liquid	0.43	human	dermatomed	0.64	water, saline or culture medium	non-occlusive	0.003732	yes	5	450	450	0.002389	static, stirred	0.000775	5	6	6	0.07	0.04	0.14	1.53	0.39	2.12	2.41	1.58	4.07	84.07	7.68	1.34	0.72	2.16	3.75
WG	solid	550	221.03	Dicamba	221.03		2.21	49.39	2.54	3	1	2.5	46.53	249.77	-0.8	19.13	liquid	0.4	human	dermatomed	0.64	water, saline or culture medium	non-occlusive	0.003662	yes	5	450	450	0.002389	static, stirred	0.01	6	6	6	0.73	0.82	1.95	3.08	1.82	5.25	8.68	4.82	14.24	75.9	5.69	3.81	2.32	7.2	12.48
NA	NA	855.8	269.77	Acetochlor	0.05		3.03	74.08	16.6	2	0	2.78	29.54	435.53	3.5	28.62	liquid	724.9	human	scissors	0.64	water, saline or culture medium with surfactant	non-occlusive	7.25	yes	1	659	705	4.64	static, stirred	0.01	6	8	48	2.94	0.34	3.28	1.26	0.34	1.44	2.27	2.17	6.19	90.28	16.04	4.2	0.65	4.81	6.47
NA	NA	855.8	269.77	Acetochlor	0.05		3.03	74.08	16.6	2	0	2.78	29.54	435.53	3.5	28.62	liquid	10.37	human	scissors	0.64	water, saline or culture medium with surfactant	non-occlusive	0.1	yes	1	659	705	0.07	static, stirred	0.24	6	8	48	33.99	7.57	48.21	5.6	1.41	7.55	8.04	4.78	14.9	46.69	8.23	39.59	7.67	52.95	47.63
NA	NA	844.7	269.77	Acetochlor	0.05		3.03	74.08	16.6	2	0	2.78	29.54	435.53	3.5	28.62	liquid	686.4	human	scissors	0.64	water, saline or culture medium with surfactant	non-occlusive	6.86	yes	1	659	705	4.39	static, stirred	0.01	6	8	48	2.28	0.34	2.89	1	0.53	2.07	0.58	0.66	1.77	94.34	5.37	3.28	0.86	4.97	1.58
NA	NA	844.7	269.77	Acetochlor	0.05		3.03	74.08	16.6	2	0	2.78	29.54	435.53	3.5	28.62	liquid	9.81	human	scissors	0.64	water, saline or culture medium with surfactant	non-occlusive	0.1	yes	1	659	705	0.06	static, stirred	0.27	6	8	48	43.72	11.98	60.22	6.21	1.38	7.97	5.74	6.3	17.85	44.24	7.43	49.93	12.66	65.85	55.66
WG	solid	23	431.44	Rimsulfuron	9.63		0.03	99.9	4.95	10	2	1.85	166.54	566.57	-0.08	38.76	solid	27	human	dermatomed	0.64	water, saline or culture medium	non-occlusive	0.15	yes	5	450	450	0.09	static, stirred	4.55e-05	6	6	6	0.08	0.03	0.13	0.15	0.07	0.26	0.14	0.11	0.31	96.99	37.53	0.21	0.09	0.34	0.35
WG	solid	23	431.44	Rimsulfuron	9.63		0.03	99.9	4.95	10	2	1.85	166.54	566.57	-0.08	38.76	liquid	0.0185	human	dermatomed	0.64	water, saline or culture medium	non-occlusive	0.000153	yes	5	450	450	9.79e-05	static, stirred	0.00061	5	6	6	0.3	0.03	0.33	0.51	0.16	0.69	0.68	0.44	1.24	97.11	18.73	0.72	0.23	0.99	1.4
WG	solid	23	431.44	Rimsulfuron	9.63		0.03	99.9	4.95	10	2	1.85	166.54	566.57	-0.08	38.76	liquid	0.0185	human	dermatomed	0.64	water, saline or culture medium	non-occlusive	0.000159	yes	5	450	450	0.000102	static, stirred	5.9e-05	5	6	24	0.31	0.01	0.33	1.33	1.72	4.54	1.95	3.74	8.63	91.94	21.31	1.63	1.72	4.85	3.26
WG	solid	92	410.41	Nicosulfuron	14.64		0.01	100.11	4.98	9	2	1.83	152.71	551.01	-0.13	37.41	liquid	0.0696	human	dermatomed	0.64	water, saline or culture medium	non-occlusive	0.000628	yes	5	450	450	0.000402	static, stirred	0.000247	6	6	24	0.28	0.23	0.65	0.31	0.28	0.76	1.7	0.59	2.25	106.99	3.85	0.59	0.2	0.84	2.29
SL	water-based	483	144.49	Ethephon	143720		-0.22	26.65	1.79	3	2	3.15	57.53	176.63	-2.89	10.78	liquid	480	human	dermatomed	0.64	water, saline or culture medium	NA	3.98	yes	10	497	587	2.54	dynamic	0.05	6	8	24	3.42	2.72	6.33	5.64	4.11	13.41	1.53	1.18	2.9	86.59	2.9	9.06	3.21	14.53	10.59
SC	water-based	400	281.31	Pendimethalin	0.00333233		5.18	77.19	10.52	5	1	2.99	98.31	447.27	4.82	28	liquid	418.39	human	dermatomed	0.64	water, saline or culture medium with surfactant	non-occlusive	4.18	yes	4	380	400	2.68	dynamic	NA	10	8	24	0.34	0.26	0.76	1.54	1.24	3.63	3.11	2.39	8.98	96.57	13.68	1.88	1.35	3.87	4.99
SC	water-based	400	281.31	Pendimethalin	0.00333233		5.18	77.19	10.52	5	1	2.99	98.31	447.27	4.82	28	liquid	19.99	human	dermatomed	0.64	water, saline or culture medium with surfactant	non-occlusive	0.2	yes	4	380	400	0.13	dynamic	NA	10	8	24	0.01	0.01	0.02	0.11	0.08	0.28	0.18	0.09	0.36	102.32	10.56	0.14	0.12	0.29	0.29
WG	solid	500	238.29	Pirimicarb	2.09		1.7	66.65	4.99	4	0	2.46	58.56	398.25	1.79	24.34	solid	494	human	isolated epidermis	2.54	water, saline or culture medium	non-occlusive	4.94	yes	5	NA	NA	12.56	static	NA	6	8	8	NA	0.001	NA	0.01	0.001	NA	0.04	NA	NA	100	3.99	0.01	NA	NA	0.05
WG	solid	500	238.29	Pirimicarb	2.09		1.7	66.65	4.99	4	0	2.46	58.56	398.25	1.79	24.34	solid	494	human	isolated epidermis	2.54	water, saline or culture medium	non-occlusive	4.94	yes	5	NA	NA	12.56	static	3e-05	6	24	24	0.01	0.001	NA	0.01	0.01	NA	0.03	NA	NA	97.52	1.02	0.02	NA	NA	0.05
WG	solid	500	238.29	Pirimicarb	2.09		1.7	66.65	4.99	4	0	2.46	58.56	398.25	1.79	24.34	liquid	0.37	human	isolated epidermis	2.54	water, saline or culture medium	non-occlusive	0.00371	yes	5	NA	NA	0.01	static	NA	6	8	8	6.52	1.04	NA	5.31	0.001	NA	8.45	NA	NA	90.3	3.44	11.83	NA	NA	20.28
EW	organic-solvent	105	491.11	Pyridalyl	1.71081e-05		7.59	117.33	-0.82	4	0	1.6	40.58	551.8	6.7	40.79	liquid	105	human	isolated epidermis	2.54	water with 50% EtOH	non-occlusive	1.05	yes	5	NA	NA	2.66	static, stirred	0.001	5	6	24	0.16	0.08	0.25	0.32	0.19	0.63	0.17	0.07	0.26	94.59	3.47	0.49	0.24	0.88	0.96
EW	organic-solvent	105	491.11	Pyridalyl	1.71081e-05		7.59	117.33	-0.82	4	0	1.6	40.58	551.8	6.7	40.79	liquid	0.103	human	isolated epidermis	2.54	water with 50% EtOH	non-occlusive	0.00103	yes	5	NA	NA	0.00254	static, stirred	0.01	6	6	24	1	0.72	2.39	1.01	0.44	1.77	0.83	0.12	1.04	104.15	11.9	2	1.11	4.16	2.84
SC	water-based	500	394.3	Diflufenican	0.000163132		4.9	92.4	13.28	2	1	1.45	51.22	467.78	5.11	33.02	liquid	500	human	dermatomed	0.64	water, saline or culture medium with surfactant	non-occlusive	5	yes	8	300	300	3.2	dynamic	0.000196	7	6	24	0.01	0.01	0.02	NA	NA	NA	0.16	0.05	0.25	104.93	7.27	0.01	0.01	0.02	0.17
SC	water-based	500	394.3	Diflufenican	0.000163132		4.9	92.4	13.28	2	1	1.45	51.22	467.78	5.11	33.02	liquid	0.2	human	dermatomed	0.64	water, saline or culture medium with surfactant	non-occlusive	0.002	yes	8	300	300	0.00128	dynamic	0.00045	6	6	24	0.37	0.26	0.89	0.32	0.26	0.83	4.11	2.01	6.54	96.35	6.14	0.37	0.26	0.89	4.48
WG	solid	500	302.2	Fenhexamid	0.00344507		3.72	78.21	7.4	2	2	1.73	49.33	413.03	4.64	29.98	solid	500	human	dermatomed	1	water, saline or culture medium with BSA	non-occlusive	5	yes	11	415	550	5	dynamic	NA	6	8	24	0.01	0.02	0.06	0.05	0.03	0.08	0.05	0.04	0.11	103.96	1.92	0.06	0.03	0.1	0.11
WG	solid	500	302.2	Fenhexamid	0.00344507		3.72	78.21	7.4	2	2	1.73	49.33	413.03	4.64	29.98	liquid	5	human	dermatomed	1	water, saline or culture medium with BSA	non-occlusive	0.05	yes	10	430	510	0.05	dynamic	NA	6	8	24	0.49	0.34	1.16	0.03	0.04	0.11	0.55	0.37	1.22	102.66	2.4	0.53	0.34	1.21	1.07
WG	solid	500	302.2	Fenhexamid	0.00344507		3.72	78.21	7.4	2	2	1.73	49.33	413.03	4.64	29.98	liquid	0.375	human	dermatomed	1	water, saline or culture medium with BSA	non-occlusive	0.00375	yes	12	430	510	0.00375	dynamic	NA	6	8	24	5.48	2.89	9.41	0.56	0.5	1.49	0.68	0.65	1.62	96.41	10.85	6.03	3.06	9.59	6.71
SC	water-based	225	387.86	Dimethomorph	0.00349131		2.68	115.03	-0.46	4	0	1.61	48	549.17	3.28	40.71	liquid	228.7	human	dermatomed	1	water with 50% EtOH	semi-occlusive	2.02	yes	2	330	480	2.02	static, stirred	0.06	5	6	24	2.19	0.48	2.89	0.06	0.03	0.09	0.12	0.04	0.17	99.28	2.78	2.25	0.5	2.97	2.37
SC	water-based	225	387.86	Dimethomorph	0.00349131		2.68	115.03	-0.46	4	0	1.61	48	549.17	3.28	40.71	liquid	1.87	human	dermatomed	1	water with 50% EtOH	semi-occlusive	0.02	yes	2	330	480	0.02	static, stirred	0.08	5	6	24	4.59	0.75	5.44	0.47	0.13	0.67	0.8	0.75	1.81	93.27	1.48	5.06	0.78	6.11	5.86
SC	water-based	225	387.86	Dimethomorph	0.00349131		2.68	115.03	-0.46	4	0	1.61	48	549.17	3.28	40.71	liquid	0.1788	human	dermatomed	1	water with 50% EtOH	semi-occlusive	0.00178	yes	2	330	480	0.00178	static, stirred	0.21	5	6	24	10.04	2.96	14.54	1.81	0.89	2.81	4.9	1.71	7.46	76.34	3.94	11.85	3.51	16.96	16.75
SC	water-based	300	275.4	Ametoctradin	0.000340322		4.02	94.03	0.1	4	1	1.75	69.1	476.45	3.93	30.91	liquid	300	human	dermatomed	1	water with 50% EtOH	semi-occlusive	2.95	yes	1	523	673	2.95	static, stirred	0.0016	5	24	24	0.36	0.26	0.81	0.09	0.05	0.17	0.06	0.04	0.09	104.69	3.78	0.44	0.31	0.98	0.5
SC	water-based	300	275.4	Ametoctradin	0.000340322		4.02	94.03	0.1	4	1	1.75	69.1	476.45	3.93	30.91	liquid	0.24	human	dermatomed	1	water with < 50% EtOH	semi-occlusive	0.00179	yes	1	523	673	0.00179	static, stirred	0.02	5	24	24	1.7	1.22	3.83	0.66	0.71	1.93	0.46	0.13	0.57	94.15	2.56	2.36	1.92	5.76	2.82
CS	other	250	312.11	Flurochloridone	0.00303685		3.36	66.44	15.91	1	0	1.82	20.31	355.2	3.25	25.02	liquid	250	human	dermatomed	0.95	water, saline or culture medium with BSA	non-occlusive	2.5	yes	2	200	400	2.38	static, stirred	0.000164	5	6	24	0.02	0.01	0.04	0.01	NA	0.01	0.21	0.16	0.44	90.26	4.64	0.03	0.01	0.05	0.23
CS	other	250	312.11	Flurochloridone	0.00303685		3.36	66.44	15.91	1	0	1.82	20.31	355.2	3.25	25.02	liquid	3.7	human	dermatomed	0.95	water, saline or culture medium with BSA	non-occlusive	0.04	yes	2	200	400	0.04	static, stirred	0.01	4	6	24	0.6	0.12	0.73	0.1	0.04	0.15	3.51	3.12	8.01	84.07	7.49	0.7	0.09	0.81	4.11
RB	other	50	176.21	Metaldehyde	123.96		0.85	42.78	-3.91	4	0	2.45	36.92	305.67	1.17	17.57	liquid	12.5	human	dermatomed	0.64	water, saline or culture medium	occlusive	2.5	yes	20	400	400	1.6	dynamic	NA	8	8	24	0.16	0.06	0.24	0.04	0.04	0.12	0.05	0.06	0.19	93.47	6.01	0.2	0.09	0.36	0.25
SC	water-based	100	418.25	Metosulam	0.000366619		3.08	107.53	8.8	7	1	1.68	107.71	501.65	3.46	37.25	liquid	0.1	human	dermatomed	1	water, saline or culture medium with BSA	non-occlusive	0.001	yes	15	442	514	0.001	dynamic	NA	6	8	24	0.05	0.04	0.09	0.55	0.46	1.19	3.68	2.81	7.42	100.54	7.76	0.59	0.43	1.19	4.26
SC	water-based	100	418.25	Metosulam	0.000366619		3.08	107.53	8.8	7	1	1.68	107.71	501.65	3.46	37.25	liquid	100	human	dermatomed	1	water, saline or culture medium with BSA	non-occlusive	1	yes	18	442	514	1	dynamic	NA	5	8	24	0.001	0.0014	0.003	0.01	0.01	0.004	0.01	0.01	0.02	95.37	1.56	0.01	0.01	0.02	0.02
SL	water-based	722	224.73	Propamocarb HCl	18137.5		1.12	64.16	9.3	1	2	NA	42.77	370.68	-1.5	20.68	liquid	722	human	dermatomed	1	water, saline or culture medium with BSA	non-occlusive	7.22	yes	9	475	554	7.22	dynamic	NA	7	8	24	0.28	0.06	0.39	0.17	0.21	0.64	0.26	0.44	1.25	98.11	2.64	0.45	0.23	0.95	0.71
SL	water-based	722	224.73	Propamocarb HCl	18137.5		1.12	64.16	9.3	1	2	NA	42.77	370.68	-1.5	20.68	liquid	3.5	human	dermatomed	1	water, saline or culture medium with BSA	non-occlusive	0.04	yes	11	461	554	0.04	dynamic	NA	4	8	24	5.77	2.77	8.26	1.8	1.34	3.75	2.11	1.14	3.43	83.34	1.75	7.57	3.86	11.77	9.68
SC	water-based	372	199.26	Pyrimethanil	0.25		2.84	60.34	3.44	3	1	1.66	37.81	312.41	2.43	22.8	liquid	3.87	human	dermatomed	2	water with 50% EtOH	NA	0.04	yes	1	326	416	0.08	static, stirred	NA	4	7	24	28.28	7.48	39.19	0.16	0.06	0.23	0.25	0.07	0.32	64.05	6.05	28.45	7.85	39.34	28.69
WG	solid	267	343.21	Boscalid	4.6106e-05		4	95.24	14.27	2	1	1.51	41.99	418.5	4.92	36.79	liquid	107.5	human	dermatomed	0.64	water with < 50% EtOH	non-occlusive	1.01	yes	7	400	400	0.65	dynamic	NA	7	8	24	0.05	0.06	0.16	0.08	0.14	0.39	0.11	0.14	0.4	99.9	4.81	0.13	0.17	0.48	0.23
WG	solid	267	343.21	Boscalid	4.6106e-05		4	95.24	14.27	2	1	1.51	41.99	418.5	4.92	36.79	liquid	1.71	human	dermatomed	0.64	water with < 50% EtOH	non-occlusive	0.02	yes	7	400	400	0.01	dynamic	NA	7	8	24	0.62	0.62	1.99	0.21	0.38	1.08	0.23	0.31	0.76	101.23	3.24	0.83	1	3.07	1.05
WG	solid	267	343.21	Boscalid	4.6106e-05		4	95.24	14.27	2	1	1.51	41.99	418.5	4.92	36.79	liquid	0.23	human	dermatomed	0.64	water with < 50% EtOH	non-occlusive	0.0021	yes	7	400	400	0.0014	dynamic	NA	6	8	24	2.76	0.85	3.87	0.24	0.15	0.49	0.54	0.71	1.95	98.98	7.18	3	0.9	4.13	3.53
EW	organic-solvent	240	502.92	Fluvalinate, tau-	2.6035e-06		6.81	127.04	10.64	3	1	1.49	71.35	658.89	6.98	47.8	liquid	0.288	human	dermatomed	0.64	water, saline or culture medium with surfactant	non-occlusive	0.00288	yes	2	200	400	0.001856	dynamic	0.00208	6	6	24	0.19	0.1	0.34	0.4	0.39	1.04	17.55	11.55	17.55	84.22	13.09	0.58	0.43	0.9	18.14
AI	other	NA	447.45	Cyflumetofen	0.000518722		4.69	113.12	-4.12	4	0	2.36	76.39	644.89	5.43	42.51	liquid	200	human	dermatomed	0.64	water, saline or culture medium	occlusive	2	yes	15	460	490	1.28	dynamic	NA	4	8	24	0.63	0.34	1.08	4.57	2.53	7.64	22.4	11.8	39.84	66.8	9	5.21	2.47	7.93	27.6
AI	other	NA	447.45	Cyflumetofen	0.000518722		4.69	113.12	-4.12	4	0	2.36	76.39	644.89	5.43	42.51	liquid	0.2	human	dermatomed	0.64	water, saline or culture medium	occlusive	0.002	yes	15	460	490	0.00128	dynamic	NA	4	8	24	0.55	0.21	0.86	3.16	1.05	4.6	17.1	8.5	26.49	78.6	8.6	3.71	1.11	5.08	20.8
SP	solid	800	112.09	Maleic hydrazide	241.47		-0.84	26.65	5.98	2	2	2.19	58.2	127.89	-1.93	9.67	liquid	7.8	human	dermatomed	0.64	water, saline or culture medium with BSA	occlusive	0.07	yes	1	413	523	0.05	dynamic	0.00128	6	8	24	0.11	0.05	0.18	1.43	1.06	3.44	1.71	0.52	2.33	99.83	5.1	1.5	1.1	3.6	3.25
SC	water-based	400	199.26	Pyrimethanil	0.25		2.84	60.34	3.44	3	1	1.66	37.81	312.41	2.43	22.8	liquid	400	human	isolated epidermis	2.54	water with 50% EtOH	non-occlusive	4	yes	5	NA	NA	10.15	static, stirred	0.00065	6	24	24	0.11	0.02	NA	0.06	0.03	NA	0.02	0.01	0.03	107.2	1.89	0.17	NA	NA	0.21
SC	water-based	400	199.26	Pyrimethanil	0.25		2.84	60.34	3.44	3	1	1.66	37.81	312.41	2.43	22.8	liquid	400	human	isolated epidermis	2.54	water with 50% EtOH	non-occlusive	4	yes	5	NA	NA	10.15	static, stirred	NA	6	8	8	0.09	0.02	NA	0.03	0.01	NA	0.01	0.05	0.02	106.68	1.95	0.12	NA	NA	0.14
SC	water-based	400	199.26	Pyrimethanil	0.25		2.84	60.34	3.44	3	1	1.66	37.81	312.41	2.43	22.8	liquid	4.02	human	isolated epidermis	2.54	water with 50% EtOH	non-occlusive	0.04	yes	5	NA	NA	0.1	static, stirred	0.11	6	24	24	16.9	2.54	NA	0.36	0.06	NA	0.6	0.06	0.7	81.72	3.51	17.26	NA	NA	17.86
SC	water-based	400	199.26	Pyrimethanil	0.25		2.84	60.34	3.44	3	1	1.66	37.81	312.41	2.43	22.8	liquid	4.02	human	isolated epidermis	2.54	water with 50% EtOH	non-occlusive	0.04	yes	5	NA	NA	0.1	static, stirred	NA	5	8	8	7.84	0.9	NA	0.56	0.12	NA	0.7	0.09	0.83	86.87	2.05	8.4	NA	NA	9.1
EC	organic-solvent	0.6	349.74	Clodinafop-propargyl	0.00121848		3.9	84.87	-2.18	3	0	1.59	57.65	447.4	3.86	32.82	liquid	0.6	human	isolated epidermis	2.54	water with 50% EtOH	non-occlusive	0.01	yes	5	NA	NA	0.02	static, stirred	0.12	6	24	24	10.7	7.78	26.4	2.18	1.31	4.17	0.81	0.31	1.2	86.34	10.5	12.94	7.39	27.74	13.75
EC	organic-solvent	0.6	349.74	Clodinafop-propargyl	0.00121848		3.9	84.87	-2.18	3	0	1.59	57.65	447.4	3.86	32.82	liquid	0.6	human	isolated epidermis	2.54	water with 50% EtOH	non-occlusive	0.01	yes	5	NA	NA	0.02	static, stirred	NA	6	6	6	1.26	1.02	2.95	1.03	0.89	2.79	0.51	0.21	0.81	94.16	4.24	2.29	1.02	3.48	2.8
OF	organic-solvent	71	300.31	Desmedipham	0.02		3.39	83.56	12.55	4	2	1.53	76.66	430.95	3.7	31.06	liquid	71.1	human	isolated epidermis	2.54	water with 50% EtOH	non-occlusive	0.36	yes	5	NA	NA	0.9	static, stirred	0.001617	5	24	24	0.4	0.11	NA	0.14	0.03	NA	0.18	0.02	NA	96.3	4.03	0.53	0.72	NA	0.53
OF	organic-solvent	71	300.31	Desmedipham	0.02		3.39	83.56	12.55	4	2	1.53	76.66	430.95	3.7	31.06	liquid	1.69	human	isolated epidermis	2.54	water with 50% EtOH	non-occlusive	0.01	yes	5	NA	NA	0.02	static, stirred	0.01	6	24	24	2.33	0.33	NA	0.62	0.16	NA	0.42	0.12	NA	92.83	1.18	2.95	NA	NA	3.37
SL	water-based	480	144.49	Ethephon	143720		-0.22	26.65	1.79	3	2	3.15	57.53	176.63	-2.89	10.78	liquid	48	human	dermatomed	0.64	water, saline or culture medium	semi-occlusive	0.47	yes	11	300	400	0.3	dynamic	NA	7	8	24	33.53	13.57	53.26	6.24	7.5	21.85	25.98	6.72	35.92	27.69	6.93	39.76	13.34	60.01	65.74
SL	water-based	480	144.49	Ethephon	143720		-0.22	26.65	1.79	3	2	3.15	57.53	176.63	-2.89	10.78	liquid	4.8	human	dermatomed	0.64	water, saline or culture medium	semi-occlusive	0.05	yes	10	300	400	0.03	dynamic	NA	7	8	24	5.17	3.24	10.51	1.22	1.63	4.86	31	6.94	41.71	62.94	12.42	6.38	4.3	13.54	37.38
SL	water-based	480	144.49	Ethephon	143720		-0.22	26.65	1.79	3	2	3.15	57.53	176.63	-2.89	10.78	liquid	0.48	human	dermatomed	0.64	water, saline or culture medium	semi-occlusive	0.01	yes	15	300	400	0.00402	dynamic	NA	5	8	24	1.15	0.69	2.32	0.63	0.68	1.55	16	8.2	26.65	75.04	4.77	1.78	1.35	3.86	17.85
EC	organic-solvent	450	376.66	Prochloraz	0.00321697		4.1	90.99	2.55	3	0	1.79	47.36	481.53	3.62	35.42	liquid	450	human	dermatomed	0.64	water, saline or culture medium with BSA	non-occlusive	4.19	yes	6	200	400	2.68	dynamic	0.00121	5	6	24	0.15	0.06	0.22	0.12	0.06	0.19	0.95	0.7	2.13	94.72	1.54	0.28	0.11	0.41	1.1
EC	organic-solvent	450	376.66	Prochloraz	0.00321697		4.1	90.99	2.55	3	0	1.79	47.36	481.53	3.62	35.42	liquid	1	human	dermatomed	0.64	water, saline or culture medium with BSA	non-occlusive	0.01	yes	6	200	400	0.01	dynamic	0.01	4	6	24	0.8	0.36	1.17	0.95	0.46	1.56	1.47	0.83	2.42	94.35	2.34	1.75	0.7	2.74	3.22
SC	water-based	506	296.55	Folpet	0.00244434		2.85	66.59	NA	2	0	1.84	37.38	289.31	3.78	24.85	liquid	500	human	dermatomed	0.64	water, saline or culture medium with surfactant	non-occlusive	5	yes	6	200	400	3.2	dynamic	0.00062	7	6	24	0.03	0.02	0.06	NA	NA	NA	0.89	0.84	2.67	92.98	5.3	0.03	0.02	0.06	0.92
SC	water-based	506	296.55	Folpet	0.00244434		2.85	66.59	NA	2	0	1.84	37.38	289.31	3.78	24.85	liquid	7.5	human	dermatomed	0.64	water, saline or culture medium with surfactant	non-occlusive	0.08	yes	7	200	400	0.05	dynamic	0.06	6	6	24	1.25	0.29	1.81	0.08	NA	0.48	16.14	14.8	41.35	81.47	9.08	1.33	0.32	1.81	17.47
SC	water-based	506	296.55	Folpet	0.00244434		2.85	66.59	NA	2	0	1.84	37.38	289.31	3.78	24.85	liquid	1.25	human	dermatomed	0.64	water, saline or culture medium with surfactant	non-occlusive	0.01	yes	7	200	400	0.01	dynamic	0.02	5	6	24	3.03	0.44	3.68	0.24	0.09	0.38	11.07	4.56	17.01	90.58	11.62	3.27	0.52	4.06	14.34
EC	organic-solvent	250	406.26	Difenoconazole	0.000402048		4.3	113.98	1.95	4	0	1.35	58.4	519.59	4.86	39.76	liquid	1.25	human	dermatomed	0.64	water with 50% EtOH	non-occlusive	0.01	no	0	200	200	0.01	dynamic	0.09	5	24	24	6.96	7.95	20.89	5.93	5.01	11.74	NA	NA	NA	80.66	5.27	12.89	6.3	22.8	12.89
EC	organic-solvent	250	406.26	Difenoconazole	0.000402048		4.3	113.98	1.95	4	0	1.35	58.4	519.59	4.86	39.76	liquid	0.05	human	dermatomed	0.64	water with 50% EtOH	non-occlusive	0.0005	no	0	200	200	0.0003	dynamic	0.08	6	24	24	7.63	7.03	21.63	7.41	4.16	13.81	NA	NA	NA	78.87	9.82	15.04	5.56	23.94	15.04
EC	organic-solvent	250	406.26	Difenoconazole	0.000402048		4.3	113.98	1.95	4	0	1.35	58.4	519.59	4.86	39.76	liquid	250	human	dermatomed	0.64	water with 50% EtOH	non-occlusive	2.35	no	0	200	200	1.5	dynamic	0.01	7	24	24	0.66	0.33	1.19	0.45	0.3	1.07	NA	NA	NA	93.16	5.55	1.12	0.57	2.1	1.12
FS	water-based	223	376.66	Prochloraz	0.00321697		4.1	90.99	2.55	3	0	1.79	47.36	481.53	3.62	35.42	liquid	270	human	dermatomed	0.64	water, saline or culture medium with BSA	non-occlusive	2.7	yes	6	300	300	1.73	dynamic	0.00042	7	8	24	0.04	0.01	0.06	0.06	0.04	0.15	0.29	0.21	0.66	96.77	2.76	0.1	0.05	0.2	0.39
FS	water-based	223	376.66	Prochloraz	0.00321697		4.1	90.99	2.55	3	0	1.79	47.36	481.53	3.62	35.42	liquid	53.36	human	dermatomed	0.64	water, saline or culture medium with BSA	non-occlusive	0.53	yes	7	300	300	0.32	dynamic	0.0015	6	8	24	0.24	0.15	0.45	0.26	0.12	0.47	1.92	0.78	2.67	94.59	3.94	0.5	0.27	0.92	2.42
FS	water-based	223	376.66	Prochloraz	0.00321697		4.1	90.99	2.55	3	0	1.79	47.36	481.53	3.62	35.42	liquid	2.11	human	dermatomed	0.64	water, saline or culture medium with BSA	non-occlusive	0.02	yes	6	300	300	0.01	dynamic	0.01	7	8	24	1.3	0.75	2.29	1.32	0.88	3.13	8.48	4.94	18.26	85.99	10.03	2.62	1.37	4.75	11.1
WG	solid	375	225.3	Cyprodinil	0.05		4	67.74	3.1	3	1	1.27	37.81	348.36	3.21	25.76	liquid	147	human	isolated epidermis	0.64	water with 50% EtOH	non-occlusive	1.38	no	0	NA	NA	0.88	dynamic	0.01	5	48	48	1.8	1.3	3.4	14	8.7	28.7	NA	NA	NA	69.4	11.6	15.84	9.35	31.3	15.84
WG	solid	375	225.3	Cyprodinil	0.05		4	67.74	3.1	3	1	1.27	37.81	348.36	3.21	25.76	liquid	0.56	human	isolated epidermis	0.64	water with 50% EtOH	non-occlusive	0.01	no	0	NA	NA	0.0034	dynamic	0.08	6	48	48	26.4	7.6	36.9	5	2.4	9.6	NA	NA	NA	50.9	19.1	31.45	7.87	42.3	31.45
WG	solid	817	296.55	Folpet	0.00244434		2.85	66.59	NA	2	0	1.84	37.38	289.31	3.78	24.85	solid	600	human	dermatomed	0.64	water, saline or culture medium with surfactant	non-occlusive	6	yes	7	200	400	3.48	dynamic	0.00018	7	6	24	0.03	0.01	0.05	NA	NA	NA	0.12	0.15	0.3	103.15	4.96	0.03	0.01	0.05	0.15
WG	solid	817	296.55	Folpet	0.00244434		2.85	66.59	NA	2	0	1.84	37.38	289.31	3.78	24.85	liquid	7.5	human	dermatomed	0.64	water, saline or culture medium with surfactant	non-occlusive	0.08	yes	7	200	400	0.05	dynamic	0.01	7	6	24	1.03	0.28	1.38	0.08	0.14	0.35	13.45	6.41	20.89	79.37	6.46	1.11	0.32	1.38	14.56
WG	solid	817	296.55	Folpet	0.00244434		2.85	66.59	NA	2	0	1.84	37.38	289.31	3.78	24.85	liquid	1.25	human	dermatomed	0.64	water, saline or culture medium with surfactant	non-occlusive	0.01	yes	6	200	400	0.01	dynamic	0.02	6	6	24	1.73	0.67	2.55	0.31	0.42	1.1	8.7	8.91	20.25	92.28	12.01	2.04	1.02	3.65	10.47
SC	water-based	250	403.39	Azoxystrobin	0.000209656		2.5	108.74	0.94	5	0	1.56	103.56	536.46	4.22	41.54	liquid	250	human	isolated epidermis	2.54	water with 50% EtOH	non-occlusive	2.5	yes	5	NA	NA	6.35	static, stirred	NA	6	24	24	0.01	0.002	0.01	0.03	0.01	0.06	0.11	0.01	0.15	106.89	11.2	0.04	0.03	0.07	0.15
SC	water-based	250	403.39	Azoxystrobin	0.000209656		2.5	108.74	0.94	5	0	1.56	103.56	536.46	4.22	41.54	liquid	0.4	human	isolated epidermis	2.54	water with 50% EtOH	non-occlusive	0.00389	yes	5	NA	NA	0.01	static, stirred	0.0025	6	24	24	0.65	0.31	2.06	0.44	0.09	0.74	0.38	0.04	0.58	92.88	0.99	1.08	0.85	2.53	1.46
SC	water-based	712	202.22	Metamitron	3.71		0.83	56.64	2.78	4	1	1.84	71.05	266.84	0.44	21.04	liquid	29.7	human	scissors	0.64	water, saline or culture medium with BSA	NA	0.31	no	0	646	710	0.2	dynamic	0.04	4	8	8	1.49	0.45	1.9	3.22	1.48	2.85	NA	NA	NA	95.99	1.36	3.22	1.48	4.75	3.22
SC	water-based	712	202.22	Metamitron	3.71		0.83	56.64	2.78	4	1	1.84	71.05	266.84	0.44	21.04	liquid	3.5	human	scissors	0.64	water, saline or culture medium with BSA	NA	0.03	no	0	646	710	0.02	dynamic	0.2	4	8	8	7.81	2.81	11.68	6.65	2.32	9.77	NA	NA	NA	91.77	10.05	14.46	4.9	21.45	14.46
SC	water-based	712	202.22	Metamitron	3.71		0.83	56.64	2.78	4	1	1.84	71.05	266.84	0.44	21.04	liquid	3.5	human	scissors	0.64	water, saline or culture medium with BSA	NA	0.03	no	0	646	710	0.02	dynamic	0.17	4	8	72	15.54	9.12	24.22	5.42	5.13	12.29	NA	NA	NA	78.6	19.38	20.97	13.46	33.48	20.97
SC	water-based	712	202.22	Metamitron	3.71		0.83	56.64	2.78	4	1	1.84	71.05	266.84	0.44	21.04	liquid	712	human	scissors	0.64	water, saline or culture medium with BSA	NA	6.87	no	0	646	710	4.4	dynamic	0.2	4	8	8	0.03	0.01	0.03	2.29	1.11	2.95	NA	NA	NA	95.54	6.59	2.32	1.12	2.98	2.32
WG	solid	267	198.18	Cymoxanil	19.39		4.24	46.78	10.56	5	2	3.83	103.58	277.58	0.07	17.51	liquid	0.6	human	isolated epidermis	2.54	water with 50% EtOH	non-occlusive	0.01	no	0	NA	NA	0.02	static	NA	6	24	24	25.7	15.8	50.8	1.15	0.21	1.43	NA	NA	NA	77.01	21.3	26.83	15.72	51.64	26.83
WG	solid	267	198.18	Cymoxanil	19.39		4.24	46.78	10.56	5	2	3.83	103.58	277.58	0.07	17.51	liquid	0.06	human	isolated epidermis	2.54	water with 50% EtOH	non-occlusive	0.0006	no	0	NA	NA	0.001524	static	NA	6	24	24	41.7	12.63	54.9	4.86	2	7.72	NA	NA	NA	43.92	5.94	46.54	11.51	57.47	46.54
SC	water-based	250	367.32	Picoxystrobin	0.01		3.67	88.08	-0.87	4	0	1.93	57.65	486.22	4.31	33.17	liquid	1.09	human	isolated epidermis	2.54	water with 50% EtOH	non-occlusive	0.01	no	0	NA	NA	0.01	static	0.01	5	10	24	2.17	0.87	3.22	2.15	3.06	7.61	NA	NA	NA	100.28	NA	4.32	3.74	10.83	4.32
SC	water-based	250	367.32	Picoxystrobin	0.01		3.67	88.08	-0.87	4	0	1.93	57.65	486.22	4.31	33.17	liquid	1.09	human	isolated epidermis	2.54	water with 50% EtOH	non-occlusive	0.01	no	0	NA	NA	0.01	static	0.11	6	24	24	1.98	0.68	2.59	4.73	4.37	13.49	NA	NA	NA	94.97	NA	6.71	3.82	14.19	6.71
EC	organic-solvent	375	273.46	Fenpropidin	23.65		6.42	89.24	10.08	1	0	1.66	3.24	533.4	2.47	35	liquid	371	human	dermatomed	3.14	water with 50% EtOH	occlusive	3.71	yes	20	300	400	11.65	static, stirred	NA	8	6	24	2.13	0.86	3.32	0.29	0.11	0.49	0.05	0.05	0.15	98.26	1.76	2.42	0.91	3.64	2.47
EC	organic-solvent	375	273.46	Fenpropidin	23.65		6.42	89.24	10.08	1	0	1.66	3.24	533.4	2.47	35	liquid	3.66	human	dermatomed	3.14	water with 50% EtOH	occlusive	0.04	yes	20	300	400	0.11	static, stirred	NA	8	6	24	44.47	9.94	60.93	2.81	0.77	3.91	0.6	0.63	1.62	54.78	9.89	47.39	9.7	63.86	47.88
EC	organic-solvent	375	273.46	Fenpropidin	23.65		6.42	89.24	10.08	1	0	1.66	3.24	533.4	2.47	35	liquid	0.953	human	dermatomed	3.14	water with 50% EtOH	occlusive	0.01	yes	20	300	400	0.03	static, stirred	NA	8	6	24	48.26	11.06	65.86	2.14	0.61	3.4	0.53	0.44	1.42	48.26	11.08	50.4	11.24	67.68	50.93
EC	organic-solvent	100	406.26	Difenoconazole	0.000402048		4.3	113.98	1.95	4	0	1.35	58.4	519.59	4.86	39.76	liquid	106	human	dermatomed	3.14	water with 50% EtOH	non-occlusive	1.06	yes	20	300	400	3.33	static, stirred	NA	8	6	24	13.21	5.37	23.78	2.43	1.72	5.9	1.73	0.76	2.79	82.71	4.39	15.64	4.54	24.86	17.37
EC	organic-solvent	100	406.26	Difenoconazole	0.000402048		4.3	113.98	1.95	4	0	1.35	58.4	519.59	4.86	39.76	liquid	1.05	human	dermatomed	3.14	water with 50% EtOH	non-occlusive	0.01	yes	20	300	400	0.03	static, stirred	NA	8	6	24	10.57	3.81	18.97	2.71	2.84	8.96	1.2	0.81	2.33	85.82	5.22	13.28	4.73	21.48	14.48
EC	organic-solvent	100	406.26	Difenoconazole	0.000402048		4.3	113.98	1.95	4	0	1.35	58.4	519.59	4.86	39.76	liquid	0.263	human	dermatomed	3.14	water with 50% EtOH	non-occlusive	0.00263	yes	20	300	400	0.01	static, stirred	NA	8	6	24	0.64	0.31	1.13	0.3	0.41	1.27	0.12	0.06	0.22	98.31	0.84	0.94	0.66	2.4	1.06
EW	organic-solvent	53	412.36	Cyflufenamid	0.00040281		5.78	96.08	12.06	3	1	1.52	50.69	526.94	4.98	35.33	liquid	53	human	dermatomed	0.64	water, saline or culture medium with BSA	non-occlusive	0.48	no	0	200	300	0.31	dynamic	0.000433	4	6	24	0.08	0.01	0.09	3.8	2.09	6.09	NA	NA	NA	87.97	3.41	3.89	2.08	6.16	3.89
EW	organic-solvent	53	412.36	Cyflufenamid	0.00040281		5.78	96.08	12.06	3	1	1.52	50.69	526.94	4.98	35.33	liquid	0.25	human	dermatomed	0.64	water, saline or culture medium with BSA	non-occlusive	0.0022	no	0	200	300	0.0014	dynamic	0.01	6	6	24	0.86	0.42	1.5	28.68	6.56	36.67	NA	NA	NA	49.04	10.08	29.54	6.4	37.35	29.54
EW	organic-solvent	0.0156	412.36	Cyflufenamid	0.00040281		5.78	96.08	12.06	3	1	1.52	50.69	526.94	4.98	35.33	liquid	0.0156	human	dermatomed	0.64	water, saline or culture medium with BSA	non-occlusive	0.000156	yes	2	200	400	9.98e-05	dynamic	0.00448	6	6	24	1.02	0.23	1.2	0.74	0.15	1.04	14.24	6.34	20.62	81.47	6.49	1.76	0.3	2.18	16
CS	other	60	449.85	Cyhalothrin, gamma-	9.47781e-05		7	110.01	10.65	2	0	1.47	59.32	573.86	5.68	41.65	liquid	0.13	human	dermatomed	0.64	water, saline or culture medium with surfactant	NA	0.00135	yes	NA	551	687	0.00086	dynamic	6.5e-05	5	8	24	0.05	0.02	0.09	1.43	1.1	2.7	9.17	6.5	18.87	87.28	3.35	1.48	1.1	1.04	10.66
SC	water-based	150	384.52	Acequinocyl	4.011e-07		7.21	112.27	-7.02	3	0	1.62	60.44	637.85	6.17	43.37	liquid	0.15	human	dermatomed	0.64	water with 50% EtOH	non-occlusive	0.01	no	0	200	300	0.01	dynamic	0.07	4	24	24	10.17	3.39	14.33	34.02	14.31	48.3	NA	NA	NA	54.38	13.45	44.19	13.11	54.61	44.19
SC	water-based	150	384.52	Acequinocyl	4.011e-07		7.21	112.27	-7.02	3	0	1.62	60.44	637.85	6.17	43.37	liquid	150	human	dermatomed	0.64	water with 50% EtOH	non-occlusive	1.4	no	0	200	300	0.9	dynamic	0.01	3	24	24	0.39	0.24	0.64	1.43	0.56	1.82	NA	NA	NA	99.22	5.37	1.82	0.75	2.32	1.82
SC	water-based	67.9	383.58	Fluopicolide	0.000850916		4.62	82.35	12.31	2	1	1.82	41.99	408.95	4.33	30.79	liquid	62.5	human	dermatomed	0.64	water, saline or culture medium with BSA	non-occlusive	0.74	yes	6	300	300	0.48	dynamic	NA	5	8	24	0.01	0.01	0.02	0.01	0.002	0.01	0.16	0.06	0.26	92.81	6.48	0.02	0.01	0.03	0.18
SC	water-based	60.1	383.58	Fluopicolide	0.000850916		4.62	82.35	12.31	2	1	1.82	41.99	408.95	4.33	30.79	liquid	0.25	human	dermatomed	0.64	water, saline or culture medium with BSA	non-occlusive	0.00189	yes	6	300	300	0.00121	dynamic	NA	6	8	24	1.11	0.67	1.91	0.44	0.17	0.65	2.13	0.9	3.83	87.15	5.16	1.54	0.84	2.56	3.67
EC	organic-solvent	500	255.74	Dimethachlor	0.31		2.17	69.92	16.77	2	0	2.55	29.54	404.59	2.59	26.78	liquid	512	human	dermatomed	0.64	water, saline or culture medium	non-occlusive	4.75	yes	2	200	300	3.04	dynamic	0.05	5	24	24	7.09	4.32	11.74	2.22	1.49	2.38	2.51	1.16	4.11	81.81	3.48	9.31	5.61	16.43	11.32
SL	water-based	538	275.79	Dimethenamid-P	0.28		2.15	71.46	16.73	2	0	2.64	29.54	413.1	2.92	27.32	liquid	538	human	dermatomed	1	water with 50% EtOH	semi-occlusive	4.9	yes	1	400	400	4.9	static	0.22	5	24	24	20.4	10.04	33.85	8.17	3.25	10.9	4.67	3.95	11.11	62.1	17.82	28.6	11.62	41.24	33.27
SL	water-based	538	275.79	Dimethenamid-P	0.28		2.15	71.46	16.73	2	0	2.64	29.54	413.1	2.92	27.32	liquid	5.38	human	dermatomed	1	water with 50% EtOH	semi-occlusive	0.05	yes	1	400	400	0.05	static	1.4	5	24	24	34.92	4.35	39.74	1.71	0.25	1.98	0.56	0.54	1.3	54.75	5.38	36.62	4.36	41.38	37.18
EC	organic-solvent	30	363.39	Topramezone	363.39		1.44	102.66	3.62	7	1	1.58	110.85	487.82	-0.02	35.21	liquid	32	human	dermatomed	1	water with 50% EtOH	semi-occlusive	0.32	yes	1	400	400	0.32	static, stirred	0.09	8	24	24	8.24	4.58	13.05	8.27	4.46	14.27	5.84	4.53	14.47	72.15	7.81	16.51	6.5	23.85	22.35
EC	organic-solvent	30	363.39	Topramezone	363.39		1.44	102.66	3.62	7	1	1.58	110.85	487.82	-0.02	35.21	liquid	0.32	human	dermatomed	1	water with 50% EtOH	semi-occlusive	0.0032	yes	1	400	400	0.0032	static, stirred	0.11	10	24	24	3.2	1.55	5.97	2.93	2.09	6.1	3.02	1.48	6.03	89.52	8.07	6.12	2.64	10.81	9.15
WG	solid	400	281.31	Pendimethalin	0.00333233		5.18	77.19	10.52	5	1	2.99	98.31	447.27	4.82	28	solid	399.54	human	dermatomed	0.64	water with 50% EtOH	non-occlusive	4	yes	4	380	400	2.56	dynamic	NA	9	8	24	0.2	0.19	0.57	0.23	0.22	0.66	0.62	0.48	1.52	100.45	6.97	0.43	0.41	1.23	1.06
WG	solid	400	281.31	Pendimethalin	0.00333233		5.18	77.19	10.52	5	1	2.99	98.31	447.27	4.82	28	liquid	21.13	human	dermatomed	0.64	water with 50% EtOH	non-occlusive	0.21	yes	4	370	400	0.14	dynamic	NA	10	8	24	2.22	1.69	4.35	2.48	2.12	6.7	4.22	1.72	7.64	92.46	5.35	4.7	3.69	10.85	8.93
SC	water-based	250	411.88	Mandipropamid	0.000510374		3.57	112.43	14.47	4	1	1.75	56.79	580.41	3.71	43.1	liquid	250	human	isolated epidermis	2.54	water with 50% EtOH	non-occlusive	2.54	yes	5	NA	NA	6.45	static, stirred	0.00016	6	24	24	0.04	NA	NA	0.01	0.01	NA	0.05	0.01	0.06	101.04	1.3	0.05	NA	NA	0.13
SC	water-based	250	411.88	Mandipropamid	0.000510374		3.57	112.43	14.47	4	1	1.75	56.79	580.41	3.71	43.1	liquid	250	human	isolated epidermis	2.54	water with 50% EtOH	non-occlusive	2.54	yes	5	NA	NA	6.45	static, stirred	NA	6	6	6	0.04	NA	NA	0.03	0.04	NA	0.04	0.01	0.05	102.06	1.62	0.07	NA	NA	0.15
SC	water-based	250	411.88	Mandipropamid	0.000510374		3.57	112.43	14.47	4	1	1.75	56.79	580.41	3.71	43.1	liquid	0.67	human	isolated epidermis	2.54	water with 50% EtOH	non-occlusive	0.01	yes	5	NA	NA	0.02	static, stirred	NA	6	6	6	0.11	0.07	NA	0.37	0.55	NA	0.11	0.03	0.15	94.03	4.44	0.48	NA	NA	0.69
SC	water-based	250	411.88	Mandipropamid	0.000510374		3.57	112.43	14.47	4	1	1.75	56.79	580.41	3.71	43.1	liquid	0.67	human	isolated epidermis	2.54	water with 50% EtOH	non-occlusive	0.01	yes	5	NA	NA	0.02	static, stirred	0.00149	6	24	24	0.28	0.12	NA	0.16	0.09	NA	0.11	0.03	0.17	96.28	3.87	0.44	NA	NA	0.68
SC	water-based	250	411.88	Mandipropamid	0.000510374		3.57	112.43	14.47	4	1	1.75	56.79	580.41	3.71	43.1	liquid	0.14	human	isolated epidermis	2.54	water with 50% EtOH	non-occlusive	0.00135	yes	5	NA	NA	0.00342	static, stirred	NA	5	6	6	0.77	0.56	NA	0.49	0.19	NA	0.45	0.07	0.53	96.26	4.17	1.28	NA	NA	2.14
SC	water-based	250	411.88	Mandipropamid	0.000510374		3.57	112.43	14.47	4	1	1.75	56.79	580.41	3.71	43.1	liquid	0.14	human	isolated epidermis	2.54	water with 50% EtOH	non-occlusive	0.00135	yes	5	NA	NA	0.00342	static, stirred	0.00357	6	24	24	0.68	0.32	NA	0.39	0.19	NA	0.42	0.06	0.51	95.88	4.16	1.07	NA	NA	1.85
EC	organic-solvent	100	349.74	Clodinafop-propargyl	0.00121848		3.9	84.87	-2.18	3	0	1.59	57.65	447.4	3.86	32.82	liquid	98.58	human	dermatomed	0.64	water with 50% EtOH	non-occlusive	0.92	no	0	200	200	0.59	dynamic	0.01	7	24	24	1.52	0.89	2.82	6.48	6.39	15.77	NA	NA	NA	85.42	13.95	8	7.07	18.59	8
EC	organic-solvent	100	349.74	Clodinafop-propargyl	0.00121848		3.9	84.87	-2.18	3	0	1.59	57.65	447.4	3.86	32.82	liquid	0.203	human	dermatomed	0.64	water with 50% EtOH	non-occlusive	0.0019	no	0	200	200	0.0012	dynamic	0.1	7	24	24	17.59	3.79	23.5	3.55	1.25	5.6	NA	NA	NA	74.14	5.75	21.14	2.78	26.05	21.14
EC	organic-solvent	100	349.74	Clodinafop-propargyl	0.00121848		3.9	84.87	-2.18	3	0	1.59	57.65	447.4	3.86	32.82	liquid	97.7	human	isolated epidermis	2.54	water with 50% EtOH	non-occlusive	0.98	yes	5	NA	NA	2.48	static, stirred	0.04	6	24	24	2.84	3.5	9.39	2.34	1.1	0.77	0.27	0.17	0.57	90.27	3.62	5.18	3.83	12	5.44
EC	organic-solvent	100	349.74	Clodinafop-propargyl	0.00121848		3.9	84.87	-2.18	3	0	1.59	57.65	447.4	3.86	32.82	liquid	97.7	human	isolated epidermis	2.54	water with 50% EtOH	non-occlusive	0.98	yes	5	NA	NA	2.48	static, stirred	NA	6	6	6	0.35	0.17	0.56	0.36	0.29	0.76	0.09	0.05	0.17	96.05	2.78	0.71	0.44	1.26	0.8
SC	water-based	200	466.3	Amisulbrom	0.06		2.01	97.4	-0.87	7	0	1.79	107.16	517.91	1.21	39.12	liquid	0.07	human	dermatomed	0.64	water, saline or culture medium with surfactant	non-occlusive	0.000666	yes	6	200	400	0.000426	dynamic	0.01	5	6	24	0.55	0.09	0.68	0.49	0.43	0.9	22.38	5.94	31.54	70.78	4.61	1.04	0.48	1.46	23.42
SC	water-based	200	466.3	Amisulbrom	0.06		2.01	97.4	-0.87	7	0	1.79	107.16	517.91	1.21	39.12	liquid	200	human	dermatomed	0.64	water, saline or culture medium with surfactant	non-occlusive	2.02	yes	6	200	400	1.29	dynamic	0.000819	5	6	24	0.07	0.02	0.09	NA	NA	NA	0.43	0.26	0.66	94.02	1.76	0.07	0.02	0.09	0.5
EC	organic-solvent	200	275.79	Dimethenamid-P	0.28		2.15	71.46	16.73	2	0	2.64	29.54	413.1	2.92	27.32	liquid	5	human	dermatomed	0.64	water, saline or culture medium	non-occlusive	0.05	yes	5	310	400	0.03	dynamic	NA	7	8	24	8.11	2.98	12.76	4.77	2.64	9.95	2.02	1.05	4.08	81.31	5.47	12.88	3.67	19.3	14.9
EC	organic-solvent	200	275.79	Dimethenamid-P	0.28		2.15	71.46	16.73	2	0	2.64	29.54	413.1	2.92	27.32	liquid	1.25	human	dermatomed	0.64	water, saline or culture medium	non-occlusive	0.01	yes	5	310	400	0.01	dynamic	NA	9	8	24	9.95	5.66	21.36	4.51	1.96	8.92	1.65	0.74	3.27	79.94	7.69	14.46	5.69	25	16.12
EC	organic-solvent	200	275.79	Dimethenamid-P	0.28		2.15	71.46	16.73	2	0	2.64	29.54	413.1	2.92	27.32	liquid	200	human	dermatomed	0.64	water, saline or culture medium	non-occlusive	2.05	yes	5	310	400	1.31	dynamic	NA	8	8	24	0.62	0.22	1.06	2.52	2.19	7.44	1.08	0.76	2.42	95.66	1.59	3.13	2.36	8.3	4.21
EC	organic-solvent	200	277.75	Metazachlor	0.25		2.13	86.67	2.34	2	0	1.85	38.13	403	2.98	28.81	liquid	200	human	dermatomed	1	water with < 50% EtOH	semi-occlusive	1.92	yes	2	380	430	1.92	static, stirred	NA	5	6	24	15.48	3.94	21.1	2.5	0.55	3.11	0.5	0.21	0.72	76.7	6.97	17.98	4.28	23.63	18.48
EC	organic-solvent	200	277.75	Metazachlor	0.25		2.13	86.67	2.34	2	0	1.85	38.13	403	2.98	28.81	liquid	1.25	human	dermatomed	1	water, saline or culture medium	semi-occlusive	0.01	yes	2	380	430	0.01	static, stirred	NA	4	9	24	0.79	0.34	1.16	1	1.63	3.43	0.04	0.07	0.14	103.75	3.77	1.79	1.9	4.59	1.82
EC	organic-solvent	300	225.3	Cyprodinil	0.05		4	67.74	3.1	3	1	1.27	37.81	348.36	3.21	25.76	liquid	300	human	isolated epidermis	2.54	water with 50% EtOH	non-occlusive	3	yes	5	NA	NA	7.62	static, stirred	0.00209	6	24	24	0.28	0.07	0.52	0.12	0.04	0.3	0.16	0.02	0.21	99.43	0.23	0.41	0.23	0.82	0.57
EC	organic-solvent	300	225.3	Cyprodinil	0.05		4	67.74	3.1	3	1	1.27	37.81	348.36	3.21	25.76	liquid	1.5	human	isolated epidermis	2.54	water with 50% EtOH	non-occlusive	0.02	yes	5	NA	NA	0.04	static, stirred	0.06	5	24	24	9.62	2.17	15.2	4.75	2.17	4.75	0.26	0.04	0.41	84.29	4.47	10.81	6.34	19.95	11.07
SC	water-based	200	483.15	Chlorantraniliprole	8.22061e-05		3.98	115.08	13.79	4	2	1.59	88.91	517.54	4.87	41.73	liquid	200	human	dermatomed	0.64	water, saline or culture medium	non-occlusive	1.86	yes	6	450	450	1.28	static, stirred	NA	6	6	24	NA	NA	NA	0.01	0.01	0.34	0.68	0.18	0.92	93.12	8.37	0.01	0.01	0.34	0.74
SC	water-based	200	483.15	Chlorantraniliprole	8.22061e-05		3.98	115.08	13.79	4	2	1.59	88.91	517.54	4.87	41.73	liquid	0.75	human	dermatomed	0.64	water, saline or culture medium	non-occlusive	0.00448	yes	6	450	450	0.00448	static	NA	6	6	6	NA	NA	NA	1.5	0.98	13.3	58	21.1	81.3	42.88	21.4	1.5	0.98	13.3	61.47
SC	water-based	200	483.15	Chlorantraniliprole	8.22061e-05		3.98	115.08	13.79	4	2	1.59	88.91	517.54	4.87	41.73	liquid	0.75	human	dermatomed	0.64	water, saline or culture medium	non-occlusive	0.00448	yes	6	450	450	0.00448	static	NA	6	6	24	NA	NA	NA	1.85	1.84	4.18	40.3	18.5	70.3	61.05	18.8	1.85	1.84	4.18	42.14
EC	organic-solvent	750	273.46	Fenpropidin	23.65		6.42	89.24	10.08	1	0	1.66	3.24	533.4	2.47	35	liquid	750	human	dermatomed	0.64	water, saline or culture medium with surfactant	non-occlusive	7.5	yes	4	360	400	4.8	dynamic	NA	9	8	24	0.32	0.24	0.79	1.36	1.22	4.36	1.33	0.96	2.74	91.66	12.43	1.68	1.4	5	3.01
EC	organic-solvent	750	273.46	Fenpropidin	23.65		6.42	89.24	10.08	1	0	1.66	3.24	533.4	2.47	35	liquid	1.88	human	dermatomed	0.64	water, saline or culture medium with surfactant	non-occlusive	0.02	yes	4	360	400	0.01	dynamic	NA	9	8	24	1.19	0.67	2.71	2.03	1.95	6.72	0.82	0.57	2.04	86.84	8.44	3.23	2.44	8.53	4.05
EC	organic-solvent	39.2	329.76	Epoxiconazole	0.00274876		3.44	96.69	2	3	0	1.42	39.94	419.96	3.74	32.41	liquid	39.2	human	dermatomed	1	water with 50% EtOH	semi-occlusive	0.39	yes	1	356	483	0.39	static, stirred	0.03	5	8	24	1.32	0.51	2.11	0.24	0.18	0.56	0.26	0.06	0.33	100.17	2.04	1.56	0.46	2.23	1.82
EC	organic-solvent	39.2	329.76	Epoxiconazole	0.00274876		3.44	96.69	2	3	0	1.42	39.94	419.96	3.74	32.41	liquid	0.28	human	dermatomed	1	water with 50% EtOH	semi-occlusive	0.00277	yes	1	356	483	0.00277	static, stirred	0.07	5	8	24	17.91	4.7	21.51	6.41	2.64	9.13	8.08	3.05	9.81	64.53	6.76	24.32	6.62	30.2	32.4
WG	solid	50	411.88	Mandipropamid	0.000510374		3.57	112.43	14.47	4	1	1.75	56.79	580.41	3.71	43.1	solid	50	human	isolated epidermis	2.54	water with 50% EtOH	non-occlusive	0.5	yes	5	NA	NA	1.28	static, stirred	NA	6	6	6	0.01	NA	0.01	0.04	0.02	0.08	0.09	0.08	0.25	98.18	1.97	0.05	0.02	0.09	0.14
WG	solid	50	411.88	Mandipropamid	0.000510374		3.57	112.43	14.47	4	1	1.75	56.79	580.41	3.71	43.1	solid	50	human	isolated epidermis	2.54	water with 50% EtOH	non-occlusive	0.5	yes	5	NA	NA	1.28	static, stirred	4e-05	6	24	24	0.01	NA	0.01	0.02	0.02	0.05	0.06	0.04	0.14	98.09	1.88	0.03	0.02	0.06	0.09
WG	solid	50	411.88	Mandipropamid	0.000510374		3.57	112.43	14.47	4	1	1.75	56.79	580.41	3.71	43.1	liquid	0.1	human	isolated epidermis	2.54	water with 50% EtOH	non-occlusive	0.001	yes	5	NA	NA	0.00254	static, stirred	0.01	5	24	24	1.53	0.56	2.21	1.98	0.7	2.74	3.51	1.04	4.81	94.35	2.33	3.52	0.72	4.75	7.02
WG	solid	50	411.88	Mandipropamid	0.000510374		3.57	112.43	14.47	4	1	1.75	56.79	580.41	3.71	43.1	liquid	0.1	human	isolated epidermis	2.54	water with 50% EtOH	non-occlusive	0.001	yes	5	NA	NA	0.00254	static, stirred	NA	5	6	6	0.43	0.19	0.71	2.78	0.8	3.59	6.02	2.44	9.8	94.35	2.33	3.21	0.89	3.94	9.23
WG	solid	50	411.88	Mandipropamid	0.000510374		3.57	112.43	14.47	4	1	1.75	56.79	580.41	3.71	43.1	solid	50	human	isolated epidermis	2.54	water with 50% EtOH	non-occlusive	0.54	yes	5	NA	NA	1.38	static, stirred	NA	5	6	6	0.01	NA	0.01	0.05	0.01	0.07	0.06	0.01	0.08	106.32	7.26	0.06	0.01	0.08	0.13
WG	solid	50	411.88	Mandipropamid	0.000510374		3.57	112.43	14.47	4	1	1.75	56.79	580.41	3.71	43.1	solid	50	human	isolated epidermis	2.54	water with 50% EtOH	non-occlusive	0.54	yes	5	NA	NA	1.38	static, stirred	4e-05	5	24	24	0.01	NA	0.01	0.02	0.02	0.05	0.07	0.02	0.09	105.39	12.2	0.03	0.02	0.06	0.1
WG	solid	50	411.88	Mandipropamid	0.000510374		3.57	112.43	14.47	4	1	1.75	56.79	580.41	3.71	43.1	liquid	0.1	human	isolated epidermis	2.54	water with 50% EtOH	non-occlusive	0.001	yes	5	NA	NA	0.00254	static, stirred	NA	6	6	6	0.25	0.18	0.51	0.36	0.14	0.59	1.23	0.34	1.89	99.56	4.15	0.58	0.22	0.96	1.84
SG	solid	600	112.09	Maleic hydrazide	241.47		-0.84	26.65	5.98	2	2	2.19	58.2	127.89	-1.93	9.67	liquid	594.7	human	dermatomed	0.64	water, saline or culture medium with surfactant	non-occlusive	5.97	yes	4	350	400	3.81	dynamic	NA	10	6	24	0.07	0.08	0.21	0.05	0.1	0.32	0.26	0.17	0.6	100.09	0.88	0.12	0.13	0.36	0.38
SG	solid	600	112.09	Maleic hydrazide	241.47		-0.84	26.65	5.98	2	2	2.19	58.2	127.89	-1.93	9.67	liquid	7.99	human	dermatomed	0.64	water, saline or culture medium with surfactant	non-occlusive	0.08	yes	4	350	400	0.05	dynamic	NA	6	6	24	0.16	0.1	0.32	0.36	0.32	0.84	1.45	0.25	1.81	95.34	3.06	0.52	0.35	1.08	1.97
EC	organic-solvent	250	307.82	Tebuconazole	0.06		3.7	96.9	2.01	3	1	1.81	50.94	481.8	3.69	32.91	liquid	1.25	human	dermatomed	2	water, saline or culture medium	NA	0.01	yes	2	240	328	0.03	static	NA	4	8	24	16.24	10.79	31.28	4.08	2.93	7.58	NA	NA	NA	82.74	12.98	20.31	11.68	36.2	20.31
EC	organic-solvent	250	307.82	Tebuconazole	0.06		3.7	96.9	2.01	3	1	1.81	50.94	481.8	3.69	32.91	liquid	250	human	dermatomed	2	water, saline or culture medium	NA	2.45	yes	2	226	346	5.9	static	NA	4	8	24	7.63	3.17	11.81	4.18	1.44	5.98	NA	NA	NA	89.93	1.48	11.81	2.48	14.61	11.81
SC	water-based	500	465.09	Fluazinam	5.92061e-05		3.56	86.9	6.89	6	1	2.24	111.2	457.5	6.59	31.17	liquid	0.5	human	dermatomed	0.64	water, saline or culture medium with surfactant	NA	0.01	yes	15	435	486	0.0032	dynamic	0.0012	8	8	48	0.24	0.08	0.36	2.75	2.2	7.66	8.27	2.98	11.46	89.46	9.4	3	2.2	7.9	11.26
SC	water-based	500	465.09	Fluazinam	5.92061e-05		3.56	86.9	6.89	6	1	2.24	111.2	457.5	6.59	31.17	liquid	500	human	dermatomed	0.64	water, saline or culture medium with surfactant	NA	5	yes	15	392	446	3.2	dynamic	0.00045	8	8	24	0.07	0.01	0.08	0.27	0.36	1.15	0.6	0.2	8.28	98.33	10	0.33	0.36	1.2	0.57
SC	water-based	500	465.09	Fluazinam	5.92061e-05		3.56	86.9	6.89	6	1	2.24	111.2	457.5	6.59	31.17	liquid	0.28	human	dermatomed	0.64	water, saline or culture medium with surfactant	NA	0.00279	yes	15	348	460	0.00179	dynamic	0.0014	6	8	24	0.21	0.06	0.28	14.75	1.79	17.25	7.34	1.18	9.25	83.26	4.05	15	1.8	17.5	22.3
SL	water-based	480	169.07	Glyphosate	1931460		-4	31.35	-0.58	6	4	3.21	106.86	219.92	-6.9	12.9	liquid	480	human	isolated epidermis	2.54	water, saline or culture medium	non-occlusive	4.91	yes	5	NA	NA	12.46	static, stirred	NA	4	24	24	0.01	NA	0.01	0.12	0.11	0.25	0.04	0.05	0.11	98.65	1.96	0.12	0.11	0.26	0.17
SL	water-based	480	169.07	Glyphosate	1931460		-4	31.35	-0.58	6	4	3.21	106.86	219.92	-6.9	12.9	liquid	28.7	human	isolated epidermis	2.54	water, saline or culture medium	non-occlusive	0.3	yes	5	NA	NA	0.77	static, stirred	NA	4	24	24	0.18	0.17	0.41	0.08	0.03	0.11	NA	NA	NA	98.91	1.76	0.26	0.18	0.5	0.27
SL	water-based	480	169.07	Glyphosate	1931460		-4	31.35	-0.58	6	4	3.21	106.86	219.92	-6.9	12.9	liquid	2.4	human	isolated epidermis	2.54	water, saline or culture medium	non-occlusive	0.03	yes	5	NA	NA	0.08	static, stirred	NA	5	24	24	0.05	0.03	0.09	0.75	1.57	3.56	0.02	0.03	0.06	98.97	1.64	0.8	1.56	3.58	0.83
EC	organic-solvent	40	329.76	Epoxiconazole	0.00274876		3.44	96.69	2	3	0	1.42	39.94	419.96	3.74	32.41	liquid	41.4	human	dermatomed	2	water, saline or culture medium with surfactant	NA	0.41	yes	2	274	344	0.83	static, stirred	NA	4	8	24	1.82	1.21	3.41	0.09	0.07	0.18	1.01	1.74	3.61	96.86	4.35	1.91	1.26	3.53	2.92
EC	organic-solvent	40	329.76	Epoxiconazole	0.00274876		3.44	96.69	2	3	0	1.42	39.94	419.96	3.74	32.41	liquid	0.118	human	dermatomed	2	water, saline or culture medium with surfactant	NA	0.000118	yes	2	238	300	0.000236	static, stirred	NA	4	8	24	14.69	5.68	21.06	0.21	0.06	0.28	3.83	4.02	9.66	84.57	13.24	14.9	5.73	21.3	18.74
SC	water-based	300	328.76	Sulcotrione	0.61		2.31	77.86	6.93	5	0	1.92	85.35	419.11	1.42	30.69	liquid	300.92	human	dermatomed	0.64	water with 50% EtOH	non-occlusive	2.82	yes	3	200	200	1.81	dynamic	0.00172	5	24	24	0.12	0.14	0.29	0.02	0.02	0.04	0.26	0.07	0.33	96.09	4.75	0.14	0.15	0.32	0.4
SC	water-based	300	328.76	Sulcotrione	0.61		2.31	77.86	6.93	5	0	1.92	85.35	419.11	1.42	30.69	liquid	1.15	human	dermatomed	0.64	water with 50% EtOH	non-occlusive	0.01	yes	3	200	200	0.01	dynamic	0.05	6	24	24	2.14	2.31	5.38	0.53	0.69	1.89	18.19	8.07	27.74	74.57	11.88	2.67	2.88	7.72	20.86
OD	organic-solvent	75	339.32	Mesotrione	0.62		1.49	79.37	7.06	7	0	2.13	128.49	440.09	0.82	30.76	liquid	0.532	human	isolated epidermis	2.54	water with 50% EtOH	non-occlusive	0.01	yes	5	NA	NA	0.01	static, stirred	0.001879	4	24	24	0.15	0.06	0.28	0.39	0.11	0.7	0.34	0.09	0.51	97.6	1.3	0.54	0.31	0.99	0.88
SC	water-based	200	359.41	Penthiopyrad	0.00343658		4.95	101.01	13.34	2	1	1.9	46.92	502.28	5.09	32.32	liquid	200	human	dermatomed	0.64	water with 50% EtOH	non-occlusive	2	yes	5	450	450	1.28	static, stirred	NA	6	6	6	NA	NA	NA	0.33	0.01	0.04	7.54	6.01	46.5	59.19	17.8	0.4	0.02	0.08	14.07
EC	organic-solvent	200	359.41	Penthiopyrad	0.00343658		4.95	101.01	13.34	2	1	1.9	46.92	502.28	5.09	32.32	liquid	200	human	dermatomed	0.64	water, saline or culture medium with surfactant	non-occlusive	2	yes	20	200	400	1.28	dynamic	3.5e-05	5	6	6	NA	NA	NA	0.72	0.53	1.61	3.42	2.75	8.17	98	4.43	0.72	0.53	1.61	4.14
EC	organic-solvent	200	359.41	Penthiopyrad	0.00343658		4.95	101.01	13.34	2	1	1.9	46.92	502.28	5.09	32.32	liquid	200	human	dermatomed	0.64	water, saline or culture medium with surfactant	non-occlusive	2	yes	20	200	400	1.28	dynamic	0.0001	6	6	24	0.02	0.01	0.05	6.24	5.45	13.75	6.6	4.37	12.84	57.11	30.47	6.27	5.45	13.78	12.86
EC	organic-solvent	200	359.41	Penthiopyrad	0.00343658		4.95	101.01	13.34	2	1	1.9	46.92	502.28	5.09	32.32	liquid	0.8	human	dermatomed	0.64	water, saline or culture medium with surfactant	non-occlusive	0.01	yes	20	200	400	0.01	dynamic	0.000875	7	6	6	0.07	0.09	0.23	4.22	1.9	7.47	12.16	2.9	16.7	56.8	8.63	4.3	1.91	7.63	16.46
EC	organic-solvent	200	359.41	Penthiopyrad	0.00343658		4.95	101.01	13.34	2	1	1.9	46.92	502.28	5.09	32.32	liquid	0.8	human	dermatomed	0.64	water, saline or culture medium with surfactant	non-occlusive	0.01	yes	20	200	400	0.01	dynamic	0.01	6	6	24	1.36	1.3	3.76	9.6	6.12	21.45	19.8	5.67	27.71	46.51	12.41	10.96	7.15	25.21	30.76
SC	water-based	100	359.41	Penthiopyrad	0.00343658		4.95	101.01	13.34	2	1	1.9	46.92	502.28	5.09	32.32	liquid	100	human	dermatomed	0.64	water, saline or culture medium with surfactant	non-occlusive	1	yes	20	200	400	0.64	dynamic	7e-05	6	6	6	0.01	NA	0.01	0.92	0.75	2.07	1.39	0.63	2.49	97.05	3.15	0.93	0.74	2.07	2.32
SC	water-based	100	359.41	Penthiopyrad	0.00343658		4.95	101.01	13.34	2	1	1.9	46.92	502.28	5.09	32.32	liquid	100	human	dermatomed	0.64	water, saline or culture medium with surfactant	non-occlusive	1	yes	20	200	400	0.64	dynamic	0.00012	6	6	24	0.02	0.01	0.04	0.65	0.34	1.08	1.33	0.61	2.06	98.37	1.53	0.67	0.34	1.09	2
SC	water-based	100	359.41	Penthiopyrad	0.00343658		4.95	101.01	13.34	2	1	1.9	46.92	502.28	5.09	32.32	liquid	0.6	human	dermatomed	0.64	water, saline or culture medium with surfactant	non-occlusive	0.01	yes	20	200	400	0.00384	dynamic	0.0006667	6	6	6	0.05	0.05	0.16	3.8	5.9	14.84	12.57	5.82	24.2	84.95	7.55	3.86	5.91	14.87	16.42
SC	water-based	100	359.41	Penthiopyrad	0.00343658		4.95	101.01	13.34	2	1	1.9	46.92	502.28	5.09	32.32	liquid	0.6	human	dermatomed	0.64	water, saline or culture medium with surfactant	non-occlusive	0.01	yes	20	200	400	0.00384	dynamic	0.001	6	6	24	0.25	0.15	0.52	7.16	6.55	16.49	10.78	4.76	17.74	85.08	12.39	7.41	6.65	17.01	18.19
SC	water-based	100	359.41	Penthiopyrad	0.00343658		4.95	101.01	13.34	2	1	1.9	46.92	502.28	5.09	32.32	liquid	100	human	dermatomed	0.64	water, saline or culture medium with surfactant	non-occlusive	1	yes	5	450	450	0.64	static, stirred	NA	6	6	6	NA	NA	NA	0.57	0.13	0.69	1.36	0.47	2.23	96.56	1.72	0.57	0.13	0.69	1.93
SC	water-based	100	359.41	Penthiopyrad	0.00343658		4.95	101.01	13.34	2	1	1.9	46.92	502.28	5.09	32.32	liquid	100	human	dermatomed	0.64	water, saline or culture medium with surfactant	non-occlusive	1	yes	5	450	450	0.64	static, stirred	NA	6	6	24	0.69	NA	0.92	0.52	0.14	0.72	1.47	0.58	2.45	95.55	1.55	0.75	0.38	1.36	2.22
SC	water-based	100	359.41	Penthiopyrad	0.00343658		4.95	101.01	13.34	2	1	1.9	46.92	502.28	5.09	32.32	liquid	0.2	human	dermatomed	0.64	water, saline or culture medium with surfactant	non-occlusive	0.002	yes	5	450	450	0.00128	static, stirred	0.03	6	6	24	9.16	0.38	9.55	11.8	5.32	18.4	21.6	7.24	30.1	52.8	17.3	16.6	6.04	24.7	38.2
DC	organic-solvent	150	376.66	Prochloraz	0.00321697		4.1	90.99	2.55	3	0	1.79	47.36	481.53	3.62	35.42	liquid	153.77	human	dermatomed	1	water with < 50% EtOH	semi-occlusive	1.54	yes	2	370	430	1.54	static, stirred	0.00253	4	6	24	0.33	0.14	0.52	0.4	0.4	0.81	0.01	0.02	0.03	99.89	5.4	0.73	0.53	1.33	0.74
DC	organic-solvent	150	376.66	Prochloraz	0.00321697		4.1	90.99	2.55	3	0	1.79	47.36	481.53	3.62	35.42	liquid	1.5	human	dermatomed	1	water with < 50% EtOH	semi-occlusive	0.02	yes	2	370	430	0.02	static, stirred	0.01	5	6	24	5.33	1.36	7.5	4.17	0.76	4.94	0.1	0.11	0.27	84	2.2	9.5	1.38	11.77	9.6
SC	water-based	500	465.09	Fluazinam	5.92061e-05		3.56	86.9	6.89	6	1	2.24	111.2	457.5	6.59	31.17	liquid	0.4	human	dermatomed	0.64	water with 50% EtOH	non-occlusive	0.0038	yes	3	400	400	0.00243	dynamic	0.09	6	24	24	3.4	3.97	9.2	4.01	3.25	9.82	64.67	14.46	80.29	30.27	12.85	7.41	3.96	11.74	72.08
SC	water-based	500	465.09	Fluazinam	5.92061e-05		3.56	86.9	6.89	6	1	2.24	111.2	457.5	6.59	31.17	liquid	564.9	human	dermatomed	0.64	water with 50% EtOH	non-occlusive	5.3	yes	3	400	400	3.39	dynamic	0.000536	6	24	24	0.07	0.05	0.17	0.04	0.06	0.17	0.52	0.29	0.83	97.68	2.63	0.12	0.07	0.23	0.64
SE	organic-solvent	133	387.82	Pyraclostrobin	0.01		5.45	101.57	0.4	5	0	1.41	65.82	528.02	4.7	39.48	liquid	133.9	human	dermatomed	1	water with 50% EtOH	semi-occlusive	1.31	yes	6	340	420	1.31	static, stirred	NA	5	6	24	0.04	0.02	0.06	0.05	0.03	0.07	0.02	0.03	0.05	102.88	6.9	0.08	0.02	0.1	0.1
SE	organic-solvent	133	387.82	Pyraclostrobin	0.01		5.45	101.57	0.4	5	0	1.41	65.82	528.02	4.7	39.48	liquid	2.01	human	dermatomed	1	water with < 50% EtOH	semi-occlusive	0.02	yes	6	340	420	0.02	static, stirred	0.08	5	6	24	0.87	0.27	1.27	0.83	0.52	1.69	0.34	0.22	0.67	99.26	5.1	1.69	0.6	2.57	2.04
SE	organic-solvent	133	387.82	Pyraclostrobin	0.01		5.45	101.57	0.4	5	0	1.41	65.82	528.02	4.7	39.48	liquid	0.157	human	dermatomed	1	water with < 50% EtOH	semi-occlusive	0.00167	yes	6	340	420	0.00167	static, stirred	0.17	5	6	24	3.55	1.5	5.91	2.91	1.91	5.78	1.62	0.58	2.09	91.58	5.2	6.46	1.91	8.93	8.07
FS	water-based	200	387.82	Pyraclostrobin	0.01		5.45	101.57	0.4	5	0	1.41	65.82	528.02	4.7	39.48	liquid	196.2	human	dermatomed	1	water with < 50% EtOH	semi-occlusive	1.94	yes	2	370	430	1.94	static, stirred	0.82	4	6	24	0.1	0.02	0.14	0.04	0.02	0.06	0.01	0.01	0.02	100.26	1.5	0.14	0.03	0.18	0.15
FS	water-based	200	387.82	Pyraclostrobin	0.01		5.45	101.57	0.4	5	0	1.41	65.82	528.02	4.7	39.48	liquid	5.07	human	dermatomed	1	water with < 50% EtOH	semi-occlusive	0.05	yes	2	370	430	0.05	static, stirred	2.09	5	6	24	0.7	0.18	0.83	0.4	0.15	0.62	NA	NA	NA	100.43	2.6	1.1	0.24	1.34	1.1
EC	organic-solvent	41.6	381.31	Fluxapyroxad	0.00109917		3.47	101.01	14.15	2	1	1.59	46.92	455.45	4.11	32.95	liquid	41.6	human	dermatomed	1	water with < 50% EtOH	semi-occlusive	0.4	yes	2	330	406	0.4	static, stirred	NA	7	8	24	0.06	0.04	0.14	0.67	1.18	3.09	0.04	0.09	0.23	101.57	4.79	0.73	1.22	3.23	0.77
EC	organic-solvent	41.6	381.31	Fluxapyroxad	0.00109917		3.47	101.01	14.15	2	1	1.59	46.92	455.45	4.11	32.95	liquid	0.416	human	dermatomed	1	water, saline or culture medium	semi-occlusive	0.004244	yes	2	330	406	0.004244	static, stirred	NA	7	8	24	5.77	2.45	9	1.35	0.66	2.56	0.28	0.14	0.41	90.32	1.89	7.12	2.22	10.39	7.39
EC	organic-solvent	66.6	387.82	Pyraclostrobin	0.01		5.45	101.57	0.4	5	0	1.41	65.82	528.02	4.7	39.48	liquid	66.6	human	dermatomed	1	water with < 50% EtOH	semi-occlusive	0.63	yes	2	234	400	0.63	static, stirred	NA	7	8	24	0.06	0.04	0.14	0.93	2.12	5.71	0.04	0.1	0.27	101.81	3.59	0.99	2.15	5.85	1.03
EC	organic-solvent	66.6	387.82	Pyraclostrobin	0.01		5.45	101.57	0.4	5	0	1.41	65.82	528.02	4.7	39.48	liquid	0.66	human	dermatomed	1	water with < 50% EtOH	semi-occlusive	0.01	yes	2	234	400	0.01	static, stirred	NA	6	8	24	2.92	0.7	3.87	2.17	0.49	2.84	1.12	0.33	1.4	92.83	2.99	5.08	0.55	5.98	6.2
EC	organic-solvent	41.6	329.76	Epoxiconazole	0.00274876		3.44	96.69	2	3	0	1.42	39.94	419.96	3.74	32.41	liquid	41.6	human	dermatomed	1	water with < 50% EtOH	semi-occlusive	0.41	yes	2	310	400	0.41	static, stirred	NA	6	8	24	0.22	0.09	0.33	0.22	0.24	0.7	0.02	0.02	0.04	100.7	2.28	0.44	0.21	0.82	0.46
EC	organic-solvent	41.6	329.76	Epoxiconazole	0.00274876		3.44	96.69	2	3	0	1.42	39.94	419.96	3.74	32.41	liquid	0.416	human	dermatomed	1	water, saline or culture medium	semi-occlusive	0.00414	yes	2	310	400	0.00414	static, stirred	NA	7	8	24	9.21	3.69	14.88	1.91	0.89	3.24	0.37	0.08	0.47	88.1	6.01	11.12	4.42	17.92	11.49
OD	organic-solvent	50	329.76	Epoxiconazole	0.00274876		3.44	96.69	2	3	0	1.42	39.94	419.96	3.74	32.41	liquid	49.4	human	dermatomed	1	water with < 50% EtOH	semi-occlusive	0.5	yes	6	360	470	0.5	static, stirred	0.00433	4	6	24	0.27	0.2	0.53	0.29	0.47	0.99	0.01	0.01	0.03	99.49	3.1	0.56	0.65	1.52	0.57
OD	organic-solvent	50	329.76	Epoxiconazole	0.00274876		3.44	96.69	2	3	0	1.42	39.94	419.96	3.74	32.41	liquid	0.42	human	dermatomed	1	water, saline or culture medium	semi-occlusive	0.00417	yes	6	360	470	0.00417	static, stirred	0.02	5	6	24	2.13	0.77	2.8	0.63	0.23	0.99	NA	NA	NA	93.9	2.1	2.75	0.78	3.39	2.75
OD	organic-solvent	140	343.21	Boscalid	4.6106e-05		4	95.24	14.27	2	1	1.51	41.99	418.5	4.92	36.79	liquid	124	human	dermatomed	1	water with 50% EtOH	semi-occlusive	1.18	yes	6	350	420	1.18	static, stirred	0.00031	5	6	24	0.13	0.05	0.21	0.03	0.04	0.09	0.02	0.05	0.11	101.98	1	0.17	0.08	0.3	0.19
OD	organic-solvent	140	343.21	Boscalid	4.6106e-05		4	95.24	14.27	2	1	1.51	41.99	418.5	4.92	36.79	liquid	1.13	human	dermatomed	1	water with < 50% EtOH	semi-occlusive	0.01	yes	6	350	420	0.01	static, stirred	0.01	5	6	24	0.74	0.43	1.36	0.28	0.23	0.51	0.01	0.01	0.03	98.09	2.1	1.02	0.61	1.74	1.03
WG	solid	250	198.18	Cymoxanil	19.39		4.24	46.78	10.56	5	2	3.83	103.58	277.58	0.07	17.51	solid	62.5	human	dermatomed	0.64	water, saline or culture medium with surfactant	non-occlusive	1.26	yes	4	200	400	0.81	dynamic	NA	10	8	24	0.11	0.06	0.2	0.21	0.34	1.06	0.6	0.87	2.85	98.52	2.24	0.32	0.38	1.26	0.92
WG	solid	250	198.18	Cymoxanil	19.39		4.24	46.78	10.56	5	2	3.83	103.58	277.58	0.07	17.51	liquid	0.625	human	dermatomed	0.64	water, saline or culture medium with surfactant	non-occlusive	0.01	yes	4	200	400	0.00411	dynamic	NA	10	8	24	6.45	1.54	9.03	0.52	0.38	1.51	0.5	0.26	0.92	91.46	2.15	6.97	1.79	10.36	7.47
EC	organic-solvent	250	406.26	Difenoconazole	0.000402048		4.3	113.98	1.95	4	0	1.35	58.4	519.59	4.86	39.76	liquid	250	human	dermatomed	0.64	water, saline or culture medium with surfactant	NA	2.57	yes	15	202	417	1.64	dynamic	NA	8	8	24	0.15	0.05	0.23	0.2	0.07	0.29	0.49	0.25	0.89	98.33	2.95	0.35	0.08	0.47	0.84
EC	organic-solvent	250	406.26	Difenoconazole	0.000402048		4.3	113.98	1.95	4	0	1.35	58.4	519.59	4.86	39.76	liquid	0.05	human	dermatomed	0.64	water, saline or culture medium with surfactant	NA	0.00054	yes	15	202	417	0.000345	dynamic	NA	8	8	24	6.53	2.92	12.19	8.26	3.05	12.5	9.83	3.39	14.54	78.66	5.42	14.8	3.88	18.59	24.63
FS	water-based	323.1	381.31	Fluxapyroxad	0.00109917		3.47	101.01	14.15	2	1	1.59	46.92	455.45	4.11	32.95	liquid	323.1	human	dermatomed	0.64	water with 50% EtOH	non-occlusive	3.03	yes	2	200	200	1.94	dynamic	NA	5	8	24	0.07	0.02	0.1	0.08	0.03	0.11	NA	NA	NA	88.87	15.66	0.15	0.04	0.19	0.15
FS	water-based	323.1	381.31	Fluxapyroxad	0.00109917		3.47	101.01	14.15	2	1	1.59	46.92	455.45	4.11	32.95	liquid	32.14	human	dermatomed	0.64	water with 50% EtOH	non-occlusive	0.3	yes	2	200	200	0.19	dynamic	NA	5	8	24	0.17	0.02	0.19	0.49	0.29	0.96	NA	NA	NA	51.82	13.07	0.66	0.28	1.12	0.66
ME	organic-solvent	40	372.14	Tetraconazole	0.00260591		3.56	89.29	2.05	3	0	1.99	39.94	425.91	3.86	28.8	liquid	0.42	human	dermatomed	0.64	water with 50% EtOH	non-occlusive	0.004	no	0	200	200	0.00256	dynamic	1.25	7	24	24	32.38	12.31	51.37	4.35	0.65	5.2	NA	NA	NA	61.45	12.05	36.74	12.05	55.68	36.74
ME	organic-solvent	40	372.14	Tetraconazole	0.00260591		3.56	89.29	2.05	3	0	1.99	39.94	425.91	3.86	28.8	liquid	0.04	human	dermatomed	0.64	water with 50% EtOH	non-occlusive	0.0004	no	0	200	200	0.000256	dynamic	1.05	7	24	24	36.54	14.42	55.74	9.47	4.4	15.84	NA	NA	NA	54.74	17.03	46.02	16.55	66.5	46.02
ME	organic-solvent	40	372.14	Tetraconazole	0.00260591		3.56	89.29	2.05	3	0	1.99	39.94	425.91	3.86	28.8	liquid	42.3	human	dermatomed	0.64	water with 50% EtOH	non-occlusive	0.38	no	0	200	200	0.24	dynamic	0.00288	7	48	48	0.61	0.22	5.13	1.24	1.84	4.92	NA	NA	NA	91.25	3.74	2.67	2.73	7.63	2.67
SC	water-based	125	329.76	Epoxiconazole	0.00274876		3.44	96.69	2	3	0	1.42	39.94	419.96	3.74	32.41	liquid	131.2	human	dermatomed	0.64	water with 50% EtOH	NA	1.34	yes	15	400	400	0.86	dynamic	NA	7	8	24	0.58	0.07	0.72	0.22	0.07	0.3	0.26	0.08	0.36	94.4	5.51	0.8	0.13	1.02	1.06
SC	water-based	125	329.76	Epoxiconazole	0.00274876		3.44	96.69	2	3	0	1.42	39.94	419.96	3.74	32.41	liquid	0.24	human	dermatomed	0.64	water with 50% EtOH	NA	0.0025	yes	15	400	400	0.0016	dynamic	NA	8	8	24	19.72	14.49	51.6	4.18	1.86	7.31	3.97	1.52	5.49	65.4	13.9	23.9	15.17	55.33	27.87
EW	organic-solvent	250	307.82	Tebuconazole	0.06		3.7	96.9	2.01	3	1	1.81	50.94	481.8	3.69	32.91	liquid	246.1	human	dermatomed	0.64	water, saline or culture medium with surfactant	NA	2.35	yes	15	392	460	1.51	dynamic	0.58	5	8	24	0.09	0.02	0.1	0.35	0.07	0.42	0.75	0.26	1.09	95.43	6.08	0.44	0.07	0.52	1.19
EW	organic-solvent	250	307.82	Tebuconazole	0.06		3.7	96.9	2.01	3	1	1.81	50.94	481.8	3.69	32.91	liquid	0.1	human	dermatomed	0.64	water, saline or culture medium with surfactant	NA	0.00098	yes	15	370	481	0.00063	dynamic	0.62	6	8	24	16.39	6.26	22.54	4.94	1.83	7.34	4.16	1.58	6.24	68.72	3.86	21.33	6.49	28.72	25.48
SC	water-based	80	291.78	Cyproconazole	0.02		2.9	90.5	2	3	1	1.55	50.94	422.02	2.85	30.42	liquid	82.64	human	dermatomed	3.14	water with 50% EtOH	occlusive	0.8	yes	5	340	400	2.51	static, stirred	NA	8	6	24	2.25	1.59	5.26	0.7	1.3	3.84	0.05	0.07	0.21	94.84	3.62	2.9	2.7	9.1	2.99
SC	water-based	80	291.78	Cyproconazole	0.02		2.9	90.5	2	3	1	1.55	50.94	422.02	2.85	30.42	liquid	0.76	human	dermatomed	3.14	water with 50% EtOH	occlusive	0.01	yes	5	340	400	0.03	static, stirred	NA	8	6	24	53.74	18.8	81.81	4.69	4.7	13.87	0.58	1.24	3.64	40.08	14.12	58.43	15.91	83.47	59.01
SC	water-based	80	291.78	Cyproconazole	0.02		2.9	90.5	2	3	1	1.55	50.94	422.02	2.85	30.42	liquid	0.2	human	dermatomed	3.14	water with 50% EtOH	occlusive	0.002	yes	5	340	400	0.01	static, stirred	NA	8	6	24	69.18	15.16	89.14	2.11	0.48	2.67	0.09	0.04	0.16	26.34	14.8	71.28	15.52	91.41	71.38
SC	water-based	100	359.42	Isopyrazam	0.000768072		1.41	109.1	14.42	2	1	1.26	46.92	513.9	4.18	35.9	liquid	104.83	human	dermatomed	3.14	water with 50% EtOH	occlusive	0.1	yes	5	340	400	0.31	static, stirred	NA	8	6	24	0.27	0.23	0.67	0.36	0.37	1.25	0.12	0.07	0.23	96.77	1.7	0.62	0.57	1.92	0.74
SC	water-based	100	359.42	Isopyrazam	0.000768072		1.41	109.1	14.42	2	1	1.26	46.92	513.9	4.18	35.9	liquid	0.95	human	dermatomed	3.14	water with 50% EtOH	occlusive	0.01	yes	5	340	400	0.03	static, stirred	NA	8	6	24	12.24	3.95	16.81	3.68	2.17	6.61	1.74	1.11	4.23	83.69	5.53	15.93	4.27	20.71	17.66
SC	water-based	100	359.42	Isopyrazam	0.000768072		1.41	109.1	14.42	2	1	1.26	46.92	513.9	4.18	35.9	liquid	0.25	human	dermatomed	3.14	water with 50% EtOH	occlusive	0.0025	yes	5	340	400	0.01	static, stirred	NA	8	6	24	33.94	15.79	1.46	4.2	1.79	6.82	1.64	1.64	5.36	56.96	16.54	38.14	16.78	65.34	39.78
SC	water-based	100	403.39	Azoxystrobin	0.000209656		2.5	108.74	0.94	5	0	1.56	103.56	536.46	4.22	41.54	liquid	104.83	human	dermatomed	3.14	water with 50% EtOH	non-occlusive	0.1	yes	5	340	400	0.31	static, stirred	NA	8	6	24	0.11	0.09	0.29	0.14	0.12	0.34	0.12	0.1	0.27	98.43	1.26	0.25	0.13	0.42	0.37
SC	water-based	100	403.39	Azoxystrobin	0.000209656		2.5	108.74	0.94	5	0	1.56	103.56	536.46	4.22	41.54	liquid	1	human	dermatomed	3.14	water with 50% EtOH	non-occlusive	0.01	yes	5	340	400	0.03	static, stirred	NA	8	6	24	3.01	2.58	8.45	1.26	0.82	3.05	0.54	0.39	1.21	94.37	3.44	4.27	2.65	9.55	4.82
SC	water-based	100	403.39	Azoxystrobin	0.000209656		2.5	108.74	0.94	5	0	1.56	103.56	536.46	4.22	41.54	liquid	0.24	human	dermatomed	3.14	water with 50% EtOH	non-occlusive	0.0025	yes	5	340	400	0.01	static, stirred	NA	8	6	24	5.08	3.11	10.59	1.03	0.73	2.71	0.23	0.19	0.61	92.2	3.21	6.11	3.25	11.34	6.35
EC	organic-solvent	200	387.82	Pyraclostrobin	0.01		5.45	101.57	0.4	5	0	1.41	65.82	528.02	4.7	39.48	liquid	200	human	dermatomed	1	water with 50% EtOH	semi-occlusive	2	yes	2	390	420	2	static, stirred	0.00069	4	6	24	0.22	0.08	0.3	1.28	1.06	2.62	0.14	0.09	0.26	97.8	3.19	1.49	1.03	2.76	1.63
EC	organic-solvent	200	387.82	Pyraclostrobin	0.01		5.45	101.57	0.4	5	0	1.41	65.82	528.02	4.7	39.48	liquid	1	human	dermatomed	1	water with < 50% EtOH	semi-occlusive	0.01	yes	2	390	420	0.01	static, stirred	0.66	5	6	24	1.61	0.7	2.73	2.79	1.07	4.37	0.37	0.21	0.59	93.92	2.95	4.39	1.3	5.67	4.76
WP	solid	45	198.18	Cymoxanil	19.39		4.24	46.78	10.56	5	2	3.83	103.58	277.58	0.07	17.51	solid	45	human	dermatomed	0.64	water, saline or culture medium	NA	0.26	yes	15	354	434	0.17	dynamic	NA	6	8	24	1.11	0.41	1.64	0.17	0.09	0.32	0.13	0.07	0.21	100.5	3.7	1.28	0.43	1.76	1.41
WP	solid	45	198.18	Cymoxanil	19.39		4.24	46.78	10.56	5	2	3.83	103.58	277.58	0.07	17.51	liquid	0.12	human	dermatomed	0.64	water, saline or culture medium	NA	0.00126	yes	15	318	396	0.00081	dynamic	NA	6	8	24	46.65	12.55	63.48	1.75	0.65	2.67	0.5	0.18	0.76	50.67	15.59	48.41	12.94	64.98	48.9
SC	water-based	150	359.41	Penthiopyrad	0.00343658		4.95	101.01	13.34	2	1	1.9	46.92	502.28	5.09	32.32	liquid	150	human	dermatomed	0.64	water, saline or culture medium	non-occlusive	1.5	yes	5	NA	NA	0.96	static, stirred	NA	5	6	24	0.14	0.02	0.16	9.5	5.3	14.8	22.5	9.92	34	64.41	8.11	10.64	5.26	14.92	31.92
SC	water-based	150	359.41	Penthiopyrad	0.00343658		4.95	101.01	13.34	2	1	1.9	46.92	502.28	5.09	32.32	liquid	150	human	dermatomed	0.64	water, saline or culture medium	non-occlusive	1.5	yes	5	NA	NA	0.96	static, stirred	NA	6	6	6	0.04	0.02	0.08	9.1	4.62	15.6	30.22	16.3	54.5	56.01	21.53	9.14	4.62	15.62	39.36
SC	water-based	150	359.41	Penthiopyrad	0.00343658		4.95	101.01	13.34	2	1	1.9	46.92	502.28	5.09	32.32	liquid	0.625	human	dermatomed	0.64	water, saline or culture medium	non-occlusive	0.01	yes	5	NA	NA	0.004	static, stirred	NA	5	6	24	6.25	4.63	14.2	11.54	2.43	15.4	18.64	8.15	30.9	53.02	11.94	16.2	2.8	18.61	36.96
WG	solid	100	462.46	Prohexadione calcium	1920.3		0	60.49	3.96	5	0	NA	91.34	299.1	-2.12	19.2	liquid	5	human	dermatomed	0.64	water, saline or culture medium with surfactant	non-occlusive	0.21	yes	5	320	400	0.13	dynamic	NA	10	8	24	3.34	3.03	8.93	3.71	1.72	6.13	6.52	2.46	10.55	85.51	2.31	7.06	2.6	11.12	13.58
WG	solid	100	462.46	Prohexadione calcium	1920.3		0	60.49	3.96	5	0	NA	91.34	299.1	-2.12	19.2	liquid	0.033	human	dermatomed	0.64	water, saline or culture medium with surfactant	non-occlusive	0.00033	yes	5	320	400	0.000212	dynamic	NA	9	8	24	0.31	0.05	0.38	1.89	1.86	6.33	2.98	1.23	5.09	94.24	2.85	2.2	1.89	6.71	5.18
EC	organic-solvent	200	255.03	Fluroxypyr	255.03		1.17	52.3	2.41	5	2	2.34	85.44	264.84	-1.91	19.44	liquid	288	human	dermatomed	0.64	water, saline or culture medium with surfactant	NA	2.77	yes	15	300	400	1.77	dynamic	NA	6	8	24	0.24	0.03	0.26	0.61	0.22	0.98	0.87	0.32	1.31	94.88	1.1	0.85	0.24	1.24	1.72
EC	organic-solvent	200	255.03	Fluroxypyr	255.03		1.17	52.3	2.41	5	2	2.34	85.44	264.84	-1.91	19.44	liquid	0.96	human	dermatomed	0.64	water, saline or culture medium with surfactant	NA	0.01	yes	15	300	400	0.01	dynamic	NA	6	8	24	1.62	1.18	3.25	5.79	3.59	10.24	11.95	4.89	20.47	66.11	8.96	7.42	4.53	11.97	19.37
SC	water-based	5	359.28	Florasulam	0.01		2.13	86.31	8.8	6	1	1.56	98.48	411.42	2.08	28.5	liquid	5	human	dermatomed	2	water, saline or culture medium with surfactant	NA	0.05	yes	10	220	296	0.1	static, stirred	NA	7	8	24	0.56	0.99	2.86	0.55	0.26	0.88	17.17	26.04	80.41	84.83	25.37	1.11	1.06	3.43	18.28
SC	water-based	5	359.28	Florasulam	0.01		2.13	86.31	8.8	6	1	1.56	98.48	411.42	2.08	28.5	liquid	0.0125	human	dermatomed	2	water, saline or culture medium with surfactant	NA	0.00013	yes	10	280	364	0.00026	static, stirred	NA	8	8	24	NA	NA	NA	5.91	2.18	10.04	3.63	1.56	6.93	86.63	2.37	5.91	2.18	10.04	9.53
SL	water-based	600	192	Clopyralid	192		1.06	41.46	3.15	3	1	2.25	50.19	197.45	-1.15	15.81	liquid	600	human	dermatomed	0.64	water, saline or culture medium	NA	6.29	yes	2	287	455	4.03	dynamic	NA	6	8	24	0.02	0.02	0.05	0.13	0.08	0.25	0.15	0.07	0.26	101.33	1.88	0.16	0.1	0.28	0.31
SL	water-based	600	192	Clopyralid	192		1.06	41.46	3.15	3	1	2.25	50.19	197.45	-1.15	15.81	liquid	0.2	human	dermatomed	0.64	water, saline or culture medium	NA	0.0017	yes	2	287	455	0.001088	dynamic	NA	6	8	24	0.21	0.09	0.31	4.09	2.5	7.11	2.75	0.78	3.56	93.66	3.37	4.3	2.48	7.42	7.05
SE	organic-solvent	600	251.39	Prosulfocarb	0.03		4.65	75.39	NA	1	0	2.09	20.31	425.22	4.17	29.38	liquid	620	human	isolated epidermis	3.14	water with 50% EtOH	non-occlusive	6.2	yes	5	NA	NA	19.47	static, stirred	NA	8	6	24	4.18	3.52	11.17	2.43	2.01	5.28	1.57	1.24	4.1	88.71	4.15	6.61	4.42	16.03	8.18
SE	organic-solvent	600	251.39	Prosulfocarb	0.03		4.65	75.39	NA	1	0	2.09	20.31	425.22	4.17	29.38	liquid	25	human	isolated epidermis	3.14	water with 50% EtOH	non-occlusive	0.25	yes	5	NA	NA	0.79	static, stirred	NA	6	6	24	14.32	3.6	18.61	12.44	3.41	16.44	8.44	4	14.93	58.46	10.03	26.77	5.06	32.92	34.54
SE	organic-solvent	600	251.39	Prosulfocarb	0.03		4.65	75.39	NA	1	0	2.09	20.31	425.22	4.17	29.38	liquid	8.4	human	isolated epidermis	3.14	water with 50% EtOH	non-occlusive	0.08	yes	5	NA	NA	0.26	static, stirred	NA	7	6	24	27.24	12.1	45.46	11.86	5.87	24.47	7.1	4.43	14.21	41.32	8.82	39.1	11.08	57.52	46.2
WG	solid	700	214.29	Metribuzin	1.94		1.7	58	2.46	4	1	2.69	71.05	310.21	1.96	21.95	solid	696.4	human	dermatomed	0.64	water, saline or culture medium	NA	3.59	yes	15	329	419	2.3	dynamic	NA	6	8	24	0.39	0.18	0.74	0.75	0.48	1.39	2.13	1.7	4.62	95.98	5.32	1.14	0.56	1.77	3.27
WG	solid	700	214.29	Metribuzin	1.94		1.7	58	2.46	4	1	2.69	71.05	310.21	1.96	21.95	liquid	0.72	human	dermatomed	0.64	water, saline or culture medium	NA	3.86	yes	15	335	389	2.47	dynamic	NA	6	8	24	44.51	16.28	67.69	1.97	0.52	2.64	0.51	0.33	0.92	48.98	15.61	46.48	16.05	69.49	46.98
EC	organic-solvent	62.5	381.31	Fluxapyroxad	0.00109917		3.47	101.01	14.15	2	1	1.59	46.92	455.45	4.11	32.95	liquid	0.833	human	dermatomed	1	water with < 50% EtOH	semi-occlusive	0.01	yes	2	200	420	0.01	static, stirred	0.03	5	8	24	2.35	0.77	3.71	0.52	0.47	1.27	NA	NA	NA	96.97	5.56	2.87	0.91	4.3	2.87
EC	organic-solvent	62.5	381.31	Fluxapyroxad	0.00109917		3.47	101.01	14.15	2	1	1.59	46.92	455.45	4.11	32.95	liquid	0.278	human	dermatomed	1	water, saline or culture medium	semi-occlusive	0.00278	yes	2	200	420	0.00278	static, stirred	0.04	5	8	24	3.04	0.45	3.73	0.94	1.26	3.19	0.06	0.13	0.28	94.04	2.69	3.98	1.09	5.82	4.04
EC	organic-solvent	62.5	381.31	Fluxapyroxad	0.00109917		3.47	101.01	14.15	2	1	1.59	46.92	455.45	4.11	32.95	liquid	62.5	human	dermatomed	1	water with < 50% EtOH	semi-occlusive	0.63	yes	2	200	420	0.63	static, stirred	0.01	5	8	24	0.56	0.32	0.91	0.4	0.35	0.68	NA	NA	NA	94.21	3.79	0.96	0.64	1.59	0.96
EC	organic-solvent	45	319.83	Metconazole	0.03		3.93	99.57	2.01	3	1	1.66	50.94	483.7	3.59	34.02	liquid	45	human	dermatomed	0.64	water with < 50% EtOH	non-occlusive	0.42	yes	2	200	200	0.27	dynamic	0.02	6	8	24	0.25	0.09	0.39	0.33	0.1	0.44	NA	NA	NA	97.75	1.16	0.57	0.15	0.76	0.57
EC	organic-solvent	45	319.83	Metconazole	0.03		3.93	99.57	2.01	3	1	1.66	50.94	483.7	3.59	34.02	liquid	0.6	human	dermatomed	0.64	water with < 50% EtOH	non-occlusive	0.01	yes	2	200	200	0.003584	dynamic	0.01	6	8	24	5.41	2.66	9.14	8.01	4.96	15.59	NA	NA	NA	85.62	7.09	13.41	7.32	24.73	13.41
EC	organic-solvent	45	319.83	Metconazole	0.03		3.93	99.57	2.01	3	1	1.66	50.94	483.7	3.59	34.02	liquid	0.2	human	dermatomed	0.64	water with < 50% EtOH	non-occlusive	0.0019	yes	2	200	200	0.001216	dynamic	0.02	6	8	24	10.57	4.4	17.41	11.05	7.02	22.57	NA	NA	NA	74.42	8.3	21.61	6.46	32.99	21.61
SG	solid	150	202.22	Metamitron	3.71		0.83	56.64	2.78	4	1	1.84	71.05	266.84	0.44	21.04	solid	150	human	dermatomed	0.64	water, saline or culture medium	NA	0.81	yes	15	293	396	0.52	dynamic	NA	10	8	24	0.87	0.45	1.52	1.28	0.97	2.84	0.64	0.62	1.89	93.36	9.6	2.15	1.32	4.36	2.79
SG	solid	150	202.22	Metamitron	3.71		0.83	56.64	2.78	4	1	1.84	71.05	266.84	0.44	21.04	liquid	0.2	human	dermatomed	0.64	water, saline or culture medium	NA	0.00202	yes	15	293	396	0.00128	dynamic	NA	10	8	24	50.5	13.98	70.63	2.08	1.01	3.81	0.56	0.28	1.03	44.36	14.76	52.59	13.95	71.6	53.15
FS	water-based	120	279.34	Metalaxyl	0.41		1.71	75.92	15.8	3	0	2.95	55.84	460.08	2.12	29.42	liquid	20	human	dermatomed	1	water, saline or culture medium with BSA	non-occlusive	0.19	yes	15	390	479	0.19	dynamic	NA	6	8	24	1.74	1.18	3.26	0.1	0.08	0.22	0.02	0.03	0.07	95.44	2.56	1.84	1.24	3.38	1.86
FS	water-based	120	279.34	Metalaxyl	0.41		1.71	75.92	15.8	3	0	2.95	55.84	460.08	2.12	29.42	liquid	0.75	human	dermatomed	1	water, saline or culture medium with BSA	non-occlusive	0.01	yes	15	390	479	0.01	dynamic	NA	6	8	24	5.32	5.68	13.1	0.5	0.34	0.91	0.17	0.17	0.36	89.26	8.02	5.82	5.76	14.26	5.99
SC	water-based	300	381.31	Fluxapyroxad	0.00109917		3.47	101.01	14.15	2	1	1.59	46.92	455.45	4.11	32.95	liquid	287	human	dermatomed	0.64	water with 50% EtOH	non-occlusive	2.69	yes	2	400	400	1.72	dynamic	NA	5	8	24	0.06	0.03	0.1	0.68	0.57	1.68	NA	NA	NA	100.12	5.78	0.74	0.56	1.73	0.74
SC	water-based	300	381.31	Fluxapyroxad	0.00109917		3.47	101.01	14.15	2	1	1.59	46.92	455.45	4.11	32.95	liquid	19	human	dermatomed	0.64	water with < 50% EtOH	non-occlusive	0.18	yes	2	400	400	0.11	dynamic	NA	7	8	24	0.11	0.08	0.28	0.29	0.41	1.15	NA	NA	NA	97.49	3.29	0.4	0.4	1.22	0.4
SC	water-based	300	381.31	Fluxapyroxad	0.00109917		3.47	101.01	14.15	2	1	1.59	46.92	455.45	4.11	32.95	liquid	1.84	human	dermatomed	0.64	water with < 50% EtOH	non-occlusive	0.02	yes	2	400	400	0.01	dynamic	NA	6	8	24	0.63	0.73	1.58	0.42	0.55	1.26	NA	NA	NA	99.47	2.48	1.04	1.26	2.8	1.04
SC	water-based	300	381.31	Fluxapyroxad	0.00109917		3.47	101.01	14.15	2	1	1.59	46.92	455.45	4.11	32.95	liquid	0.74	human	dermatomed	0.64	water, saline or culture medium	non-occlusive	0.01	yes	2	400	400	0.00454	dynamic	NA	7	8	24	1.17	1.01	2.56	2.65	1.42	4.18	NA	NA	NA	95.11	3.54	3.82	1.99	6.74	3.82
SC	water-based	75	311.4	Fenamidone	0.01		3.45	91.1	0.98	3	1	1.69	44.7	435.5	4.74	34.56	liquid	75	human	dermatomed	1	water, saline or culture medium with BSA	non-occlusive	0.75	yes	15	400	586	0.75	dynamic	NA	6	8	24	0.01	0.01	0.02	0.12	0.12	0.31	0.28	0.31	0.81	105.29	3.81	0.12	0.12	0.31	0.4
SC	water-based	75	311.4	Fenamidone	0.01		3.45	91.1	0.98	3	1	1.69	44.7	435.5	4.74	34.56	liquid	1	human	dermatomed	1	water, saline or culture medium with BSA	non-occlusive	0.01	yes	15	400	586	0.01	dynamic	NA	5	8	24	1.21	1.82	4.44	0.22	0.35	0.84	0.7	0.93	2.28	94.84	2.4	1.43	1.83	4.55	2.13
SC	water-based	75	311.4	Fenamidone	0.01		3.45	91.1	0.98	3	1	1.69	44.7	435.5	4.74	34.56	liquid	0.375	human	dermatomed	1	water, saline or culture medium with BSA	non-occlusive	0.00375	yes	15	400	586	0.00375	dynamic	NA	4	8	24	0.36	0.11	0.47	0.24	0.04	0.27	0.58	0.28	0.87	90.76	1.99	0.6	0.15	0.74	1.18
SC	water-based	375	224.73	Propamocarb HCl	18137.5		1.12	64.16	9.3	1	2	NA	42.77	370.68	-1.5	20.68	liquid	375	human	dermatomed	1	water, saline or culture medium with BSA	non-occlusive	3.75	yes	15	316	500	3.75	dynamic	NA	6	8	24	0.09	0.11	0.26	0.11	0.12	0.27	0.17	0.22	0.51	98.95	1.75	0.21	0.22	0.53	0.37
SC	water-based	375	224.73	Propamocarb HCl	18137.5		1.12	64.16	9.3	1	2	NA	42.77	370.68	-1.5	20.68	liquid	5	human	dermatomed	1	water, saline or culture medium with BSA	non-occlusive	0.05	yes	15	316	500	0.05	dynamic	NA	6	8	24	4.43	2.35	8.21	0.52	0.59	1.48	0.98	0.98	2.42	94.72	5.23	4.95	2.37	8.34	5.93
SC	water-based	375	224.73	Propamocarb HCl	18137.5		1.12	64.16	9.3	1	2	NA	42.77	370.68	-1.5	20.68	liquid	0.75	human	dermatomed	1	water, saline or culture medium with BSA	non-occlusive	0.01	yes	15	316	500	0.01	dynamic	NA	4	8	24	3.92	2.37	7.26	0.3	0.41	0.91	2.77	4	8.73	87.26	6.16	4.22	2.4	7.35	6.99
SC	water-based	80	291.78	Cyproconazole	0.02		2.9	90.5	2	3	1	1.55	50.94	422.02	2.85	30.42	liquid	83.48	human	dermatomed	3.14	water with 50% EtOH	non-occlusive	0.84	yes	20	360	400	2.63	static, stirred	NA	8	6	24	0.23	0.09	0.31	0.04	0.05	0.16	0.01	0.02	0.05	100.61	1.74	0.27	0.13	0.47	0.27
SC	water-based	80	291.78	Cyproconazole	0.02		2.9	90.5	2	3	1	1.55	50.94	422.02	2.85	30.42	liquid	0.62	human	dermatomed	3.14	water with 50% EtOH	non-occlusive	0.01	yes	20	360	400	0.03	static, stirred	NA	8	6	24	12.11	2.34	15.7	0.5	0.38	1.22	0.09	0.08	0.22	88.35	3.49	12.61	2.59	16.5	12.7
SC	water-based	80	291.78	Cyproconazole	0.02		2.9	90.5	2	3	1	1.55	50.94	422.02	2.85	30.42	liquid	0.18	human	dermatomed	3.14	water with 50% EtOH	non-occlusive	0.00213	yes	20	360	400	0.01	static, stirred	NA	8	6	24	22.68	5.18	31.1	0.5	0.19	0.74	0.14	0.1	0.3	76.64	5.51	23.18	5.21	31.56	23.32
SC	water-based	125	359.42	Isopyrazam	0.000768072		1.41	109.1	14.42	2	1	1.26	46.92	513.9	4.18	35.9	liquid	125.73	human	dermatomed	3.14	water with 50% EtOH	non-occlusive	1.23	yes	20	360	400	3.87	static, stirred	NA	8	6	24	0.03	0.01	0.05	0.04	0.03	0.11	0.03	0.01	0.04	96.36	2.83	0.07	0.04	0.16	0.09
SC	water-based	125	359.42	Isopyrazam	0.000768072		1.41	109.1	14.42	2	1	1.26	46.92	513.9	4.18	35.9	liquid	1.31	human	dermatomed	3.14	water with 50% EtOH	non-occlusive	0.01	yes	20	360	400	0.04	static, stirred	NA	8	6	24	1.76	0.88	2.99	1.94	1.36	4.21	1.7	0.85	3.17	94.68	3.77	3.7	2.02	7.2	5.4
SC	water-based	125	359.42	Isopyrazam	0.000768072		1.41	109.1	14.42	2	1	1.26	46.92	513.9	4.18	35.9	liquid	0.34	human	dermatomed	3.14	water with 50% EtOH	non-occlusive	0.00329	yes	20	360	400	0.01	static, stirred	NA	8	6	24	2.32	0.84	3.49	1.73	1.45	4.41	1.51	0.56	2.25	93.8	2.67	4.05	2.17	7.9	5.56
SC	water-based	80	291.78	Cyproconazole	0.02		2.9	90.5	2	3	1	1.55	50.94	422.02	2.85	30.42	liquid	80	human	isolated epidermis	2.54	water with 50% EtOH	non-occlusive	0.4	yes	5	NA	NA	1.01	static, stirred	0.000775	6	24	24	0.27	0.08	0.38	0.1	0.03	0.14	0.17	0.02	0.19	89.43	8.23	0.37	0.1	0.52	0.54
SC	water-based	80	291.78	Cyproconazole	0.02		2.9	90.5	2	3	1	1.55	50.94	422.02	2.85	30.42	liquid	80	human	isolated epidermis	2.54	water with 50% EtOH	non-occlusive	0.4	yes	5	NA	NA	1.01	static, stirred	NA	6	6	6	0.11	0.06	0.22	0.17	0.13	0.44	0.24	0.07	0.38	88.69	9.71	0.28	0.19	0.66	0.52
SC	water-based	80	291.78	Cyproconazole	0.02		2.9	90.5	2	3	1	1.55	50.94	422.02	2.85	30.42	liquid	0.4	human	isolated epidermis	2.54	water with 50% EtOH	non-occlusive	0.00194	yes	5	NA	NA	0.00492	static, stirred	0.04	5	24	24	15	3.18	19	2.21	0.66	2.84	3.24	1.19	4.95	64.95	5.55	17.15	2.66	20.19	20.39
SC	water-based	125	296.32	Dithianon	0.00217148		0	81.95	-4.89	4	0	1.65	81.72	281.58	2.07	29.14	liquid	125	human	dermatomed	1	water with 50% EtOH	semi-occlusive	1.25	yes	2	290	400	1.25	static, stirred	4e-05	7	8	24	0.01	0.01	0.01	0.05	0.06	0.17	0.01	0.01	0.03	96.51	2.16	0.06	0.06	0.18	0.07
SC	water-based	125	296.32	Dithianon	0.00217148		0	81.95	-4.89	4	0	1.65	81.72	281.58	2.07	29.14	liquid	0.417	human	dermatomed	1	water with < 50% EtOH	semi-occlusive	0.00417	yes	2	290	400	0.00417	static, stirred	NA	7	8	24	0.05	0.09	0.24	0.54	0.51	1.55	0.2	0.26	0.61	93.95	3.27	0.58	0.59	1.79	0.78
SC	water-based	389	296.55	Folpet	0.00244434		2.85	66.59	NA	2	0	1.84	37.38	289.31	3.78	24.85	liquid	0.94	human	dermatomed	NA	water, saline or culture medium	non-occlusive	NA	yes	20	340	460	0.01	dynamic	NA	4	8	24	3.92	2.8	6.35	0.26	0.17	0.48	1.42	2.37	4.98	95.82	12.65	4.18	2.77	6.62	5.6
SC	water-based	389	296.55	Folpet	0.00244434		2.85	66.59	NA	2	0	1.84	37.38	289.31	3.78	24.85	liquid	389	human	dermatomed	NA	water, saline or culture medium	non-occlusive	NA	yes	20	340	460	2.49	dynamic	NA	4	8	24	0.29	0.04	0.36	0.22	0.39	0.8	0.01	0.01	0.02	97.25	6.19	0.52	0.37	1.07	0.53
SC	water-based	50	394.3	Diflufenican	0.000163132		4.9	92.4	13.28	2	1	1.45	51.22	467.78	5.11	33.02	liquid	50	human	dermatomed	0.78	water with 50% EtOH	NA	0.5	yes	2	380	500	0.39	dynamic	NA	8	6	24	0.07	0.05	0.18	0.34	0.36	1.07	1.25	0.64	2.06	98.34	0.91	0.41	0.37	1.11	1.66
SC	water-based	50	394.3	Diflufenican	0.000163132		4.9	92.4	13.28	2	1	1.45	51.22	467.78	5.11	33.02	liquid	0.66	human	dermatomed	0.78	water with 50% EtOH	NA	0.01	yes	2	380	500	0.01	dynamic	NA	7	6	24	0.4	0.36	0.96	0.46	0.45	1.43	3.66	1.72	6.45	95.49	1.92	0.86	0.43	1.52	4.51
SC	water-based	250	206.29	Isoproturon	0.17		2.87	63.58	13.79	1	1	2.1	32.34	356.18	2.57	23.63	liquid	250	human	dermatomed	0.78	water with 50% EtOH	NA	2.5	yes	2	400	500	1.95	dynamic	NA	8	6	24	0.07	0.04	0.16	0.03	0.03	0.07	0.14	0.06	0.22	99.76	0.09	0.1	0.06	0.22	0.24
SC	water-based	250	206.29	Isoproturon	0.17		2.87	63.58	13.79	1	1	2.1	32.34	356.18	2.57	23.63	liquid	0.66	human	dermatomed	0.78	water with 50% EtOH	NA	0.01	yes	2	400	500	0.01	dynamic	NA	6	6	24	7.08	3.78	12.94	0.64	0.53	1.49	2.69	0.71	3.39	89.59	4.1	7.72	4.09	13.89	10.41
SC	water-based	500	277.75	Metazachlor	0.25		2.13	86.67	2.34	2	0	1.85	38.13	403	2.98	28.81	liquid	494	human	dermatomed	0.64	water, saline or culture medium with surfactant	non-occlusive	4.62	yes	15	243	354	2.95	dynamic	NA	8	10	24	0.19	0.09	0.35	0.04	0.02	0.08	0.15	0.1	0.33	103.37	9.59	0.24	0.1	0.39	0.38
SC	water-based	500	277.75	Metazachlor	0.25		2.13	86.67	2.34	2	0	1.85	38.13	403	2.98	28.81	liquid	3.73	human	dermatomed	0.64	water, saline or culture medium with surfactant	non-occlusive	0.04	yes	15	243	354	0.02	dynamic	NA	8	10	24	7.34	2.17	10.96	0.58	0.16	0.82	0.23	0.06	0.32	88.98	3.49	7.92	2.14	11.33	8.16
SC	water-based	100	339.32	Mesotrione	0.62		1.49	79.37	7.06	7	0	2.13	128.49	440.09	0.82	30.76	liquid	100	human	dermatomed	2	water, saline or culture medium with surfactant	NA	0.98	yes	5	300	400	1.96	static, stirred	NA	8	8	24	0.02	0.02	0.07	0.55	0.47	1.42	0.46	0.28	0.97	101.45	8.1	0.57	0.48	1.45	1.02
SC	water-based	100	339.32	Mesotrione	0.62		1.49	79.37	7.06	7	0	2.13	128.49	440.09	0.82	30.76	liquid	5	human	dermatomed	2	water, saline or culture medium with surfactant	NA	0.01	yes	5	300	400	0.01	static, stirred	NA	7	8	24	0.1	0.12	0.26	1.86	1.79	5.86	3.64	0.71	4.81	90.27	1.7	1.96	1.76	5.86	5.6
WG	solid	700	255.66	Imidacloprid	0.43		0.57	62.54	-0.12	6	1	1.77	83.66	320.88	0.53	23.06	solid	700	human	dermatomed	1	water, saline or culture medium with BSA	non-occlusive	3.6	yes	15	331	488	3.6	dynamic	NA	6	8	24	NA	NA	NA	0.06	0.03	0.11	0.04	0.04	0.11	101.12	3.76	0.06	0.03	0.11	0.1
WG	solid	700	255.66	Imidacloprid	0.43		0.57	62.54	-0.12	6	1	1.77	83.66	320.88	0.53	23.06	liquid	14	human	dermatomed	1	water, saline or culture medium with BSA	non-occlusive	0.15	yes	15	331	488	0.15	dynamic	NA	6	8	24	0.03	0.07	0.07	0.02	0.02	0.07	0.03	0.02	0.05	97.28	2.03	0.04	0.05	0.14	0.08
WG	solid	700	255.66	Imidacloprid	0.43		0.57	62.54	-0.12	6	1	1.77	83.66	320.88	0.53	23.06	liquid	2	human	dermatomed	1	water, saline or culture medium with BSA	non-occlusive	0.02	yes	15	331	488	0.02	dynamic	NA	6	8	24	0.22	0.14	0.41	0.13	0.16	0.4	0.14	0.1	0.29	101.45	0.99	0.35	0.13	0.47	0.49
WG	solid	700	255.66	Imidacloprid	0.43		0.57	62.54	-0.12	6	1	1.77	83.66	320.88	0.53	23.06	liquid	0.07	human	dermatomed	1	water, saline or culture medium with BSA	non-occlusive	0.0006	yes	15	331	488	0.0006	dynamic	NA	6	8	24	2.28	2.69	5.95	1.32	1.17	2.79	3.34	2.66	6.56	96.97	5.58	3.6	3.17	8.74	6.94
SC	water-based	100	339.32	Mesotrione	0.62		1.49	79.37	7.06	7	0	2.13	128.49	440.09	0.82	30.76	liquid	100	human	dermatomed	0.64	water, saline or culture medium	semi-occlusive	1.03	yes	15	339	447	0.66	dynamic	NA	6	8	24	0.01	NA	0.01	0.25	0.19	0.5	0.46	0.14	0.63	97.01	2.2	0.26	0.19	0.51	0.72
SC	water-based	100	339.32	Mesotrione	0.62		1.49	79.37	7.06	7	0	2.13	128.49	440.09	0.82	30.76	liquid	15	human	dermatomed	0.64	water, saline or culture medium	semi-occlusive	0.00153	yes	15	374	445	0.00098	dynamic	NA	6	8	24	0.07	0.03	0.11	0.56	0.52	1.6	1.26	0.25	1.72	95.98	0.86	0.63	0.54	1.7	1.89
EC	organic-solvent	600	378.92	Pyridate	1.1902e-06		5.73	105.77	0.13	4	0	1.54	52.08	558.85	6.61	41.88	liquid	600	human	dermatomed	2	water with 50% EtOH	NA	6.2	yes	4	310	398	12.39	static, stirred	NA	8	6	24	0.14	0.1	0.37	0.2	0.09	0.32	0.07	0.04	0.14	106.08	1.13	0.34	0.14	0.63	0.4
EC	organic-solvent	600	378.92	Pyridate	1.1902e-06		5.73	105.77	0.13	4	0	1.54	52.08	558.85	6.61	41.88	liquid	2.25	human	dermatomed	2	water with 50% EtOH	NA	0.02	yes	4	310	398	0.04	static, stirred	NA	7	6	24	5.91	4.33	14.99	8.7	3.42	13.49	8.7	3.42	11.81	82.06	8.33	14.48	4.32	20.53	23.18
SC	water-based	100	339.32	Mesotrione	0.62		1.49	79.37	7.06	7	0	2.13	128.49	440.09	0.82	30.76	liquid	100	human	dermatomed	0.64	water, saline or culture medium with surfactant	NA	1.06	yes	15	212	406	0.68	dynamic	NA	8	8	24	0.06	0.04	0.15	0.24	0.1	0.42	0.26	0.15	0.46	94.79	3.27	0.3	0.1	0.46	0.56
SC	water-based	100	339.32	Mesotrione	0.62		1.49	79.37	7.06	7	0	2.13	128.49	440.09	0.82	30.76	liquid	0.375	human	dermatomed	0.64	water, saline or culture medium with surfactant	NA	0.004	yes	15	212	406	0.00256	dynamic	NA	8	8	24	0.56	0.35	1.32	4.98	0.89	6.6	3.11	0.82	4.64	92.77	3.95	5.54	0.95	7.35	8.65
FS	water-based	20	317.82	Triticonazole	0.02		3.29	100.35	2	3	1	1.66	50.94	456.27	3.35	33.93	liquid	4	human	dermatomed	1	water with < 50% EtOH	semi-occlusive	0.04	yes	2	238	399	0.04	static, stirred	0.03	8	8	24	1.68	0.78	2.81	0.24	0.19	0.64	0.04	0.05	0.12	98.54	1.22	1.92	0.86	3.45	1.96
FS	water-based	20	317.82	Triticonazole	0.02		3.29	100.35	2	3	1	1.66	50.94	456.27	3.35	33.93	liquid	20	human	dermatomed	1	water with < 50% EtOH	semi-occlusive	0.2	yes	2	238	399	0.2	static, stirred	0.0037	8	8	24	0.32	0.1	0.5	0.04	0.04	0.14	NA	NA	0.01	107.04	2.68	0.36	0.09	0.52	0.36
EC	organic-solvent	450	376.66	Prochloraz	0.00321697		4.1	90.99	2.55	3	0	1.79	47.36	481.53	3.62	35.42	liquid	450	human	dermatomed	0.64	water, saline or culture medium with BSA	NA	4.5	yes	10	200	400	2.88	dynamic	NA	11	8	24	0.1	0.1	0.2	0.61	0.63	2.1	1.81	2	6.7	100.7	2.41	0.71	0.69	2.3	2.52
EC	organic-solvent	450	376.66	Prochloraz	0.00321697		4.1	90.99	2.55	3	0	1.79	47.36	481.53	3.62	35.42	liquid	0.9	human	dermatomed	0.64	water, saline or culture medium with BSA	NA	0.01	yes	10	200	400	0.01	dynamic	NA	12	8	24	1.55	1.06	3.5	4.79	1.66	8.3	16.39	9.31	34.8	76.07	8.93	6.34	2.6	11.8	22.73
EC	organic-solvent	75	381.31	Fluxapyroxad	0.00109917		3.47	101.01	14.15	2	1	1.59	46.92	455.45	4.11	32.95	liquid	75	human	dermatomed	1	water with < 50% EtOH	semi-occlusive	0.76	yes	2	310	400	0.76	static, stirred	0.0016	6	8	24	0.12	0.08	0.23	0.13	0.17	0.42	0.01	0.03	0.07	96.5	3.77	0.25	0.22	0.65	0.26
EC	organic-solvent	75	381.31	Fluxapyroxad	0.00109917		3.47	101.01	14.15	2	1	1.59	46.92	455.45	4.11	32.95	liquid	1.119	human	dermatomed	1	water with < 50% EtOH	semi-occlusive	0.01	yes	2	310	400	0.01	static, stirred	0.02	8	8	24	2.93	1.43	5.22	4.8	5.38	17.41	0.49	0.73	2.12	88.99	7.1	7.73	6.3	22.63	8.22
EC	organic-solvent	75	381.31	Fluxapyroxad	0.00109917		3.47	101.01	14.15	2	1	1.59	46.92	455.45	4.11	32.95	liquid	0.188	human	dermatomed	1	water with < 50% EtOH	semi-occlusive	0.00188	yes	2	310	400	0.00188	static, stirred	0.11	8	8	24	8.52	4.34	15.88	0.89	0.58	2.23	0.13	0.22	0.65	88.24	2.5	9.41	4.45	16.73	9.54
EC	organic-solvent	150	387.82	Pyraclostrobin	0.01		5.45	101.57	0.4	5	0	1.41	65.82	528.02	4.7	39.48	liquid	0.375	human	dermatomed	1	water with < 50% EtOH	semi-occlusive	0.00406	yes	2	308	416	0.00406	static, stirred	0.01	7	8	24	5.36	3.25	11.98	3.12	1.92	5.93	1.35	1.05	3.58	85.01	4.15	8.48	4.75	17.91	9.83
EC	organic-solvent	150	387.82	Pyraclostrobin	0.01		5.45	101.57	0.4	5	0	1.41	65.82	528.02	4.7	39.48	liquid	150	human	dermatomed	1	water with < 50% EtOH	semi-occlusive	1.41	yes	2	308	416	1.41	static, stirred	0.0005	7	8	24	0.08	0.04	0.12	0.22	0.19	0.47	0.02	0.03	0.07	101.57	2.05	0.29	0.22	0.58	0.31
EC	organic-solvent	150	387.82	Pyraclostrobin	0.01		5.45	101.57	0.4	5	0	1.41	65.82	528.02	4.7	39.48	liquid	2.24	human	dermatomed	1	water with < 50% EtOH	semi-occlusive	0.02	yes	2	308	416	0.02	static, stirred	0.02	6	8	24	4.74	1.42	6.91	2.85	0.82	4.07	1.31	0.53	1.93	92.14	5.09	7.6	1.91	10.22	8.9
SE	organic-solvent	333	275.79	Dimethenamid-P	0.28		2.15	71.46	16.73	2	0	2.64	29.54	413.1	2.92	27.32	liquid	333	human	dermatomed	1	water, saline or culture medium	semi-occlusive	3.67	yes	2	286	424	3.67	static, stirred	0.01	8	8	24	0.96	0.74	2.42	0.08	0.04	0.16	0.02	0.04	0.12	92.3	1.86	1.04	0.78	2.58	1.06
SE	organic-solvent	333	275.79	Dimethenamid-P	0.28		2.15	71.46	16.73	2	0	2.64	29.54	413.1	2.92	27.32	liquid	12.5	human	dermatomed	1	water, saline or culture medium	semi-occlusive	0.01	yes	2	286	424	0.01	static, stirred	0.66	8	8	24	29.25	11.26	46.14	1.54	0.98	3.66	0.39	0.23	0.82	67.53	13.36	30.78	12.06	49.8	31.17
SC	water-based	125	359.42	Isopyrazam	0.000768072		1.41	109.1	14.42	2	1	1.26	46.92	513.9	4.18	35.9	liquid	125	human	dermatomed	3.14	water with 50% EtOH	occlusive	1.32	yes	20	270	400	4.21	static, stirred	NA	7	6	24	0.04	0.01	0.06	0.04	0.05	0.14	0.03	0.03	0.09	100.39	1.28	0.08	0.05	0.18	0.11
SC	water-based	125	359.42	Isopyrazam	0.000768072		1.41	109.1	14.42	2	1	1.26	46.92	513.9	4.18	35.9	liquid	0.83	human	dermatomed	3.14	water with 50% EtOH	occlusive	0.01	yes	20	270	400	0.03	static, stirred	NA	7	6	24	11.11	3.41	14.72	4.98	3.15	9.85	1.43	1.23	4.08	88.43	3.95	16.09	4.69	22.02	17.52
SC	water-based	125	359.42	Isopyrazam	0.000768072		1.41	109.1	14.42	2	1	1.26	46.92	513.9	4.18	35.9	liquid	0.125	human	dermatomed	3.14	water with 50% EtOH	occlusive	0.00123	yes	20	270	400	0.00386	static, stirred	NA	8	6	24	16.1	10.32	29.77	3.4	2.6	7.76	1.72	0.86	3.5	77.87	10.85	19.5	11.66	35.34	21.22
SC	water-based	200	403.39	Azoxystrobin	0.000209656		2.5	108.74	0.94	5	0	1.56	103.56	536.46	4.22	41.54	liquid	200	human	dermatomed	3.14	water with 50% EtOH	non-occlusive	2.05	yes	20	270	400	6.44	static, stirred	NA	7	6	24	0.06	0.02	0.1	0.02	0.01	0.04	0.02	0.02	0.05	101.11	1.37	0.08	0.02	0.12	0.1
SC	water-based	200	403.39	Azoxystrobin	0.000209656		2.5	108.74	0.94	5	0	1.56	103.56	536.46	4.22	41.54	liquid	1.3	human	dermatomed	3.14	water with 50% EtOH	non-occlusive	0.01	yes	20	270	400	0.04	static, stirred	NA	8	6	24	3.11	1.21	4.52	1.31	1.22	4.07	0.97	0.68	2.07	96.66	4.81	4.42	2.1	8.35	5.38
SC	water-based	200	403.39	Azoxystrobin	0.000209656		2.5	108.74	0.94	5	0	1.56	103.56	536.46	4.22	41.54	liquid	0.2	human	dermatomed	3.14	water with 50% EtOH	non-occlusive	0.0021	yes	20	270	400	0.01	static, stirred	NA	8	6	24	13.78	6.18	24.87	1.65	1.9	5.75	0.59	0.36	1.38	81.51	5.88	15.43	5.85	25.84	16.02
FS	water-based	10	307.82	Tebuconazole	0.06		3.7	96.9	2.01	3	1	1.81	50.94	481.8	3.69	32.91	liquid	0.25	human	dermatomed	0.64	water, saline or culture medium	NA	0.00249	yes	2	200	400	0.00159	dynamic	NA	8	8	24	9.23	2.5	13.77	4.4	1.3	6.8	2	0.9	6.8	79.4	3.4	13.6	3.4	20.5	15.6
FS	water-based	10	307.82	Tebuconazole	0.06		3.7	96.9	2.01	3	1	1.81	50.94	481.8	3.69	32.91	liquid	11.6	human	dermatomed	0.64	water, saline or culture medium	NA	0.12	yes	2	200	400	0.07	dynamic	NA	8	8	24	1.29	0.46	1.82	0.27	0.14	0.54	0.19	0.07	0.62	93.4	2.5	1.56	0.54	2.18	1.76
FS	water-based	50	248.19	Fludioxonil	0.00385664		4.12	55.51	14.66	3	1	1.75	58.04	285.77	3.57	22.76	liquid	50	human	dermatomed	2	water, saline or culture medium with surfactant	NA	0.48	yes	10	286	396	0.95	static, stirred	NA	8	8	24	0.1	0.05	0.17	0.11	0.04	0.17	0.25	0.15	0.48	99.94	4.18	0.21	0.08	0.34	0.39
FS	water-based	50	248.19	Fludioxonil	0.00385664		4.12	55.51	14.66	3	1	1.75	58.04	285.77	3.57	22.76	liquid	2.4	human	dermatomed	2	water, saline or culture medium with surfactant	NA	0.02	yes	10	226	396	0.05	static, stirred	NA	7	8	24	0.6	0.35	1.12	2.1	0.79	3.1	2.5	0.82	3.79	88.57	3.54	2.7	0.9	3.42	4.48
EC	organic-solvent	600	295.81	Pethoxamid	0.17		3.39	84.14	-4.13	2	0	2.74	29.54	469.13	2.84	32.29	liquid	600	human	dermatomed	2	water, saline or culture medium with surfactant	NA	6.1	yes	7	300	400	12.21	static, stirred	NA	7	8	24	1.74	1.53	3.96	0.21	0.15	0.51	0.1	0.06	0.21	99.06	3.4	1.95	1.61	4.28	2.05
EC	organic-solvent	600	295.81	Pethoxamid	0.17		3.39	84.14	-4.13	2	0	2.74	29.54	469.13	2.84	32.29	liquid	3	human	dermatomed	2	water, saline or culture medium with surfactant	NA	0.03	yes	7	300	400	0.07	static, stirred	NA	8	8	24	6.54	2.88	10.33	7.29	4.73	12.97	10.36	6.71	19.07	73.69	8.63	13.82	5.81	22.04	24.18
SC	water-based	500	363.33	Flufenacet	0.00228429		3.2	79.64	12.58	4	0	1.75	55.32	451.69	3.22	29.13	liquid	500	human	dermatomed	2	water with 50% EtOH	NA	5	yes	7	300	400	10	static, stirred	NA	7	8	24	1.66	1.89	5.38	1.01	0.58	1.91	2.45	2.4	6.23	87.96	4.43	2.66	1.9	6.02	5.11
SC	water-based	500	363.33	Flufenacet	0.00228429		3.2	79.64	12.58	4	0	1.75	55.32	451.69	3.22	29.13	liquid	0.625	human	dermatomed	2	water with 50% EtOH	NA	0.01	yes	7	300	400	0.02	static, stirred	NA	8	8	24	13.77	5.46	21.92	3.29	3.54	11.42	15.2	6.93	23.3	67.54	8.95	17.06	4.95	24.42	32.27
ZC	other	200	275.79	Dimethenamid-P	0.28		2.15	71.46	16.73	2	0	2.64	29.54	413.1	2.92	27.32	liquid	200	human	dermatomed	1	water, saline or culture medium with BSA	semi-occlusive	1.72	yes	2	300	400	1.72	static, stirred	0.0018	5	8	24	0.23	0.1	0.35	0.01	0.01	0.03	NA	NA	NA	99.42	2.38	0.24	0.11	0.36	0.24
ZC	other	200	275.79	Dimethenamid-P	0.28		2.15	71.46	16.73	2	0	2.64	29.54	413.1	2.92	27.32	liquid	1.25	human	dermatomed	1	water, saline or culture medium with BSA	semi-occlusive	0.01	yes	2	300	400	0.01	static, stirred	0.26	5	8	24	7.15	2.13	9.11	0.13	0.06	0.21	NA	NA	NA	94.28	3.72	7.28	2.12	9.22	7.28
ZC	other	200	277.75	Metazachlor	0.25		2.13	86.67	2.34	2	0	1.85	38.13	403	2.98	28.81	liquid	200	human	dermatomed	1	water with < 50% EtOH	semi-occlusive	1.99	yes	2	290	400	1.99	static, stirred	0.0018	4	8	24	0.24	0.07	0.33	0.05	0.04	0.11	0.003	0.01	0.01	99.26	2.4	0.3	0.05	0.36	0.3
ZC	other	200	277.75	Metazachlor	0.25		2.13	86.67	2.34	2	0	1.85	38.13	403	2.98	28.81	liquid	1.25	human	dermatomed	1	water, saline or culture medium	semi-occlusive	0.01	yes	2	290	400	0.01	static, stirred	0.27	7	8	24	9	7.44	25.41	0.24	0.13	0.42	0.04	0.07	0.2	90.53	11.84	9.24	7.52	25.83	9.28
EC	organic-solvent	225	198.18	Cymoxanil	19.39		4.24	46.78	10.56	5	2	3.83	103.58	277.58	0.07	17.51	liquid	225	human	isolated epidermis	2.54	water with 50% EtOH	non-occlusive	2.25	yes	5	NA	NA	5.72	static, stirred	NA	7	6	24	0.17	0.06	0.26	0.03	0.04	0.11	0.01	0.01	0.02	100.13	4.03	0.2	0.06	0.27	0.21
EC	organic-solvent	225	198.18	Cymoxanil	19.39		4.24	46.78	10.56	5	2	3.83	103.58	277.58	0.07	17.51	liquid	0.375	human	isolated epidermis	2.54	water with 50% EtOH	non-occlusive	0.00375	yes	5	NA	NA	0.01	static, stirred	NA	7	6	24	9.9	4.65	18.4	0.43	0.18	0.74	0.01	0.02	0.05	92	6.53	10.33	4.76	18.88	10.34
EC	organic-solvent	225	198.18	Cymoxanil	19.39		4.24	46.78	10.56	5	2	3.83	103.58	277.58	0.07	17.51	liquid	0.094	human	isolated epidermis	2.54	water with 50% EtOH	non-occlusive	0.00094	yes	5	NA	NA	0.002387	static, stirred	NA	7	6	24	20.59	8.47	34.9	0.36	0.18	0.65	NA	NA	NA	79.21	10.05	20.95	8.6	35.48	20.95
SC	water-based	125	406.26	Difenoconazole	0.000402048		4.3	113.98	1.95	4	0	1.35	58.4	519.59	4.86	39.76	liquid	114	human	dermatomed	3.14	water with 50% EtOH	non-occlusive	1.14	yes	20	350	400	3.58	static, stirred	NA	7	8	24	0.26	0.1	0.38	0.13	0.14	0.43	0.04	0.04	0.13	99.24	1.04	0.39	0.18	0.75	0.43
SC	water-based	125	406.26	Difenoconazole	0.000402048		4.3	113.98	1.95	4	0	1.35	58.4	519.59	4.86	39.76	liquid	0.6079	human	dermatomed	3.14	water with 50% EtOH	non-occlusive	0.01	yes	20	350	400	0.02	static, stirred	NA	8	6	24	19.56	12.2	35.95	3.31	1.64	6.17	1.31	0.59	2.49	77.87	11.74	22.87	11.34	39.18	24.18
SC	water-based	125	406.26	Difenoconazole	0.000402048		4.3	113.98	1.95	4	0	1.35	58.4	519.59	4.86	39.76	liquid	0.0797	human	dermatomed	3.14	water with 50% EtOH	non-occlusive	0.0008	yes	20	350	400	0.0025	static, stirred	NA	8	8	24	25.38	14.36	44.26	2.02	0.82	3.16	1.85	0.94	3.59	70.56	14.08	27.4	14.61	46.03	29.25
EC	organic-solvent	125	359.42	Isopyrazam	0.000768072		1.41	109.1	14.42	2	1	1.26	46.92	513.9	4.18	35.9	liquid	1.35	human	isolated epidermis	2.54	water with 50% EtOH	non-occlusive	0.01	yes	1	NA	NA	0.00381	static, stirred	0.02	6	24	24	2.66	0.71	4.9	0.72	0.25	1.53	0.47	0.16	1.1	97.07	2.13	3.39	2.33	6.38	3.86
EC	organic-solvent	125	359.42	Isopyrazam	0.000768072		1.41	109.1	14.42	2	1	1.26	46.92	513.9	4.18	35.9	liquid	0.1	human	isolated epidermis	2.54	water with 50% EtOH	non-occlusive	0.00102	yes	1	NA	NA	0.00381	static, stirred	0.08	6	24	24	6.19	2.55	17.3	2.14	0.49	4.21	0.76	0.19	1.5	94.56	5.12	8.34	6.78	20.12	9.1
EC	organic-solvent	125	359.42	Isopyrazam	0.000768072		1.41	109.1	14.42	2	1	1.26	46.92	513.9	4.18	35.9	liquid	122	human	isolated epidermis	2.54	water with 50% EtOH	non-occlusive	1.22	yes	1	NA	NA	3.18	static, stirred	0.000784	6	24	24	0.12	0.02	0.2	1.17	0.22	1.71	0.26	0.03	0.33	102.86	1.52	1.29	0.49	1.78	1.55
SC	water-based	200	403.39	Azoxystrobin	0.000209656		2.5	108.74	0.94	5	0	1.56	103.56	536.46	4.22	41.54	liquid	200	human	dermatomed	3.14	water with 50% EtOH	non-occlusive	1.91	yes	20	360	400	6	static, stirred	NA	8	6	24	0.05	0.02	0.09	0.31	0.37	1.13	0.22	0.12	0.44	96.21	5.92	0.37	0.37	1.18	0.58
SC	water-based	200	403.39	Azoxystrobin	0.000209656		2.5	108.74	0.94	5	0	1.56	103.56	536.46	4.22	41.54	liquid	2	human	dermatomed	3.14	water with 50% EtOH	non-occlusive	0.02	yes	20	360	400	0.07	static, stirred	NA	8	6	24	1.51	1.07	3.14	1.55	1.55	4.76	0.62	0.5	1.49	96.3	3.02	3.05	1.86	6.17	3.67
SC	water-based	200	403.39	Azoxystrobin	0.000209656		2.5	108.74	0.94	5	0	1.56	103.56	536.46	4.22	41.54	liquid	0.5	human	dermatomed	3.14	water with 50% EtOH	non-occlusive	0.01	yes	20	360	400	0.02	static, stirred	NA	8	6	24	3.16	2.47	7.1	0.93	0.3	1.48	0.46	0.44	1.16	95.09	8.91	4.09	2.54	7.82	4.59
SC	water-based	125	359.42	Isopyrazam	0.000768072		1.41	109.1	14.42	2	1	1.26	46.92	513.9	4.18	35.9	liquid	125	human	dermatomed	3.14	water with 50% EtOH	non-occlusive	1.15	yes	20	360	400	3.63	static, stirred	NA	8	6	24	0.13	0.07	0.27	0.41	0.32	0.88	0.22	0.12	0.42	100.32	1.94	0.54	0.37	1.15	0.77
SC	water-based	125	359.42	Isopyrazam	0.000768072		1.41	109.1	14.42	2	1	1.26	46.92	513.9	4.18	35.9	liquid	1.25	human	dermatomed	3.14	water with 50% EtOH	non-occlusive	0.01	yes	20	360	400	0.04	static, stirred	NA	8	6	24	2.01	0.91	4.12	2.01	1.35	3.79	1.21	0.86	2.83	92.93	2.01	4.03	1.93	7.35	5.24
SC	water-based	125	359.42	Isopyrazam	0.000768072		1.41	109.1	14.42	2	1	1.26	46.92	513.9	4.18	35.9	liquid	0.3	human	dermatomed	3.14	water with 50% EtOH	non-occlusive	0.00315	yes	20	360	400	0.01	static, stirred	NA	8	6	24	1.65	0.73	2.8	1.45	1.36	4.07	0.89	0.51	1.84	95.8	2.15	3.1	1.73	6.28	3.99
SL	water-based	3	161.09	p-Nitrophenol sodium salt	0.88		-1.36	44.91	7.07	3	0	NA	66.2	182.85	1.35	12.6	liquid	0.0015	human	dermatomed	3.14	water, saline or culture medium with surfactant	NA	1.4e-05	yes	20	380	400	4.37e-05	static, stirred	NA	9	8	24	19.57	5.04	26.02	3.57	0.73	4.57	2.7	1.18	5.22	72.76	5.34	23.14	5.42	30.08	25.84
SL	water-based	3	161.09	p-Nitrophenol sodium salt	0.88		-1.36	44.91	7.07	3	0	NA	66.2	182.85	1.35	12.6	liquid	3	human	dermatomed	3.14	water, saline or culture medium with surfactant	NA	0.03	yes	20	380	400	0.1	static, stirred	NA	8	8	24	2.98	2.16	6.8	0.76	0.37	1.31	0.53	0.26	1	94.34	3.06	3.74	2.46	8.11	4.26
WG	solid	250	336.64	Zoxamide	0.00151686		4.35	82.8	14.61	2	1	2.68	46.17	442.39	4.64	31.73	solid	120.9	human	dermatomed	3.14	water, saline or culture medium with surfactant	non-occlusive	1.21	yes	20	320	400	3.81	static, stirred	NA	8	6	24	0.06	0.05	0.17	0.17	0.14	0.45	0.4	0.32	0.95	97.09	1.07	0.23	0.18	0.62	0.63
WG	solid	250	336.64	Zoxamide	0.00151686		4.35	82.8	14.61	2	1	2.68	46.17	442.39	4.64	31.73	liquid	1.09	human	dermatomed	3.14	water, saline or culture medium with surfactant	non-occlusive	0.01	yes	20	320	400	0.03	static, stirred	NA	8	6	24	0.43	0.15	0.62	1.71	1.12	3.61	3.95	2.24	7.12	91.07	4.31	2.13	1.21	4.23	6.08
WG	solid	250	336.64	Zoxamide	0.00151686		4.35	82.8	14.61	2	1	2.68	46.17	442.39	4.64	31.73	liquid	0.5	human	dermatomed	3.14	water, saline or culture medium with surfactant	non-occlusive	0.01	yes	20	320	400	0.02	static, stirred	NA	8	6	24	0.6	0.21	1.06	1.69	0.81	3.15	3.58	1.95	8.14	91.38	3.73	2.29	0.97	3.76	5.87
WG	solid	250	336.64	Zoxamide	0.00151686		4.35	82.8	14.61	2	1	2.68	46.17	442.39	4.64	31.73	liquid	0.1	human	dermatomed	3.14	water, saline or culture medium with surfactant	non-occlusive	0.00099	yes	20	320	400	0.0031	static, stirred	NA	8	6	24	1.52	0.69	2.45	1.91	1.36	4.31	2.33	1.44	4.5	90.6	4.03	3.43	1.95	6.44	5.76
SC	water-based	811.2	233.09	Diuron	0.18		2.68	59	13.18	1	1	2.33	32.34	295.9	2.53	22.02	liquid	813.7	human	dermatomed	2	water, saline or culture medium with surfactant	non-occlusive	7.92	yes	5	324	368	24.8	static	NA	8	6	24	0.07	0.03	0.11	0.05	0.08	0.25	0.01	0.01	0.03	100.43	1.81	0.13	0.1	0.35	0.13
SC	water-based	811.2	233.09	Diuron	0.18		2.68	59	13.18	1	1	2.33	32.34	295.9	2.53	22.02	liquid	1.36	human	dermatomed	2	water, saline or culture medium with surfactant	non-occlusive	0.01	yes	5	312	386	20.1	static	NA	8	6	24	10.45	2.22	14.34	3.86	2.59	7.79	8.47	4.43	84.4	74.01	9.17	14.31	4.1	22.13	22.77
FS	water-based	450	333.86	Ipconazole	0.00324067		0	104.32	2.01	3	1	1.6	50.94	507.57	3.95	35.86	liquid	450	human	dermatomed	0.64	water, saline or culture medium with BSA	non-occlusive	4.56	yes	5	200	400	2.92	dynamic	NA	5	6	24	0.1	0.02	0.13	0.07	0.04	0.11	0.16	0.1	0.32	100.32	1.8	0.16	0.03	0.19	0.07
WG	solid	125	359.42	Isopyrazam	0.000768072		1.41	109.1	14.42	2	1	1.26	46.92	513.9	4.18	35.9	solid	62.5	human	dermatomed	2.54	water with 50% EtOH	non-occlusive	0.63	yes	2	400	400	1.6	static, stirred	NA	8	6	24	0.16	0.08	0.3	0.23	0.1	0.34	0.03	0.01	0.05	100.47	1.72	0.4	0.15	0.57	0.42
WG	solid	125	359.42	Isopyrazam	0.000768072		1.41	109.1	14.42	2	1	1.26	46.92	513.9	4.18	35.9	liquid	1.25	human	dermatomed	2.54	water with 50% EtOH	non-occlusive	0.01	yes	2	400	400	0.03	static, stirred	NA	8	6	24	1.65	0.94	3.08	3.37	4.19	12.9	0.38	0.29	1.03	103.06	8.51	5.02	4.08	13.86	5.4
WG	solid	125	359.42	Isopyrazam	0.000768072		1.41	109.1	14.42	2	1	1.26	46.92	513.9	4.18	35.9	liquid	0.3	human	dermatomed	2.54	water with 50% EtOH	non-occlusive	0.00323	yes	5	400	400	0.01	static, stirred	NA	8	6	24	3.57	1.9	7.01	9.49	8.74	25	0.68	0.28	1.27	78.78	9.57	13.05	9.5	28.11	13.73
WG	solid	125	342.22	Propiconazole	0.00300876		3.72	96.86	1.95	4	0	1.73	49.17	457.13	4.33	33.13	solid	62.5	human	dermatomed	2.54	water with 50% EtOH	non-occlusive	0.63	yes	2	400	400	1.61	static, stirred	NA	7	6	24	0.55	0.31	1.2	0.34	0.24	0.91	0.03	0.01	0.04	102.6	2.57	0.89	0.57	2.1	0.91
WG	solid	125	342.22	Propiconazole	0.00300876		3.72	96.86	1.95	4	0	1.73	49.17	457.13	4.33	33.13	liquid	1.25	human	dermatomed	2.54	water with 50% EtOH	non-occlusive	0.01	yes	2	400	400	0.03	static, stirred	NA	8	6	24	3.98	2.53	9.06	1.05	1.25	3.94	0.15	0.06	0.22	96.35	6.83	5.04	3.07	9.54	5.18
WG	solid	125	342.22	Propiconazole	0.00300876		3.72	96.86	1.95	4	0	1.73	49.17	457.13	4.33	33.13	liquid	0.3	human	dermatomed	2.54	water with 50% EtOH	non-occlusive	0.00305	yes	5	400	400	0.01	static, stirred	NA	8	6	24	13.12	4.82	22.15	1.56	0.99	3.14	0.25	0.16	0.6	86.2	8.69	14.69	4.72	23.41	16.93
SE	organic-solvent	350	342.39	Thiophanate-methyl	0.02		1.4	91.5	7.8	2	4	2.45	100.72	419.31	2.71	34.36	liquid	0.225	human	dermatomed	0.64	water, saline or culture medium with surfactant	non-occlusive	0.00235	yes	15	294	427	0.001504	dynamic	NA	8	8	24	13.91	4.54	18.35	1.56	0.58	2.51	1.12	0.61	2.41	84.04	6.33	15.47	4.5	19.36	16.58
SE	organic-solvent	350	342.39	Thiophanate-methyl	0.02		1.4	91.5	7.8	2	4	2.45	100.72	419.31	2.71	34.36	liquid	0.15	human	dermatomed	0.64	water, saline or culture medium with surfactant	non-occlusive	0.00151	yes	15	294	427	0.000966	dynamic	NA	8	8	24	16.32	5.69	23.91	3	0.58	3.91	1.32	0.33	2.05	76.7	6.11	16.32	5.69	23.91	17.64
SE	organic-solvent	350	342.39	Thiophanate-methyl	0.02		1.4	91.5	7.8	2	4	2.45	100.72	419.31	2.71	34.36	liquid	350	human	dermatomed	0.64	water, saline or culture medium with surfactant	non-occlusive	3.62	yes	15	294	427	2.32	dynamic	NA	8	8	24	0.25	0.14	0.43	0.16	0.13	0.41	0.4	0.22	0.8	102.43	3.91	0.41	0.24	0.76	0.81
SE	organic-solvent	102.4	307.82	Tebuconazole	0.06		3.7	96.9	2.01	3	1	1.81	50.94	481.8	3.69	32.91	liquid	102.9	human	dermatomed	0.64	water, saline or culture medium with surfactant	non-occlusive	1.05	yes	15	238	429	0.67	dynamic	NA	8	8	24	0.45	0.16	0.73	0.53	0.41	1.22	0.86	0.36	1.28	100.97	1.49	0.98	0.53	1.82	1.84
SE	organic-solvent	102.4	307.82	Tebuconazole	0.06		3.7	96.9	2.01	3	1	1.81	50.94	481.8	3.69	32.91	liquid	0.1	human	dermatomed	0.64	water, saline or culture medium with surfactant	non-occlusive	0.001	yes	15	238	429	0.00064	dynamic	NA	6	8	24	18.74	7.94	30.28	2	0.55	2.84	1.98	1.15	3.75	72.86	7.32	20.74	7.97	32.57	22.72
SE	organic-solvent	102.4	307.82	Tebuconazole	0.06		3.7	96.9	2.01	3	1	1.81	50.94	481.8	3.69	32.91	liquid	0.068	human	dermatomed	0.64	water, saline or culture medium with surfactant	non-occlusive	0.00065	yes	15	238	429	0.000416	dynamic	NA	8	8	24	18.66	8.94	33.04	2.79	0.95	3.7	1.67	0.82	2.84	76.1	9.58	21.44	8.87	34.74	23.12
SE	organic-solvent	6.3	412.36	Cyflufenamid	0.00040281		5.78	96.08	12.06	3	1	1.52	50.69	526.94	4.98	35.33	liquid	0.0073	human	dermatomed	0.64	water, saline or culture medium with surfactant	non-occlusive	8e-05	yes	15	275	425	5.12e-05	dynamic	NA	8	8	24	2.2	0.59	3.03	9.18	5.24	17	20.88	4.95	27.24	63.72	5.68	11.38	5.26	18.71	32.25
SE	organic-solvent	6.3	412.36	Cyflufenamid	0.00040281		5.78	96.08	12.06	3	1	1.52	50.69	526.94	4.98	35.33	liquid	0.0052	human	dermatomed	0.64	water, saline or culture medium with surfactant	non-occlusive	5e-05	yes	15	275	425	3.2e-05	dynamic	NA	8	8	24	2.87	0.66	4.34	6.84	4.58	16.1	16.21	2.67	18.32	72.09	12.55	9.71	5.15	20.44	25.92
SC	water-based	150	381.11	Teflubenzuron	0.000180085		4.56	80.31	8.98	2	2	1.81	58.2	391.78	4.49	28.98	liquid	150	human	dermatomed	0.64	water with 50% EtOH	non-occlusive	1.5	yes	1	280	390	0.96	dynamic	NA	11	6	24	0.01	NA	0.01	1.04	1.14	3.95	1.29	1.69	6.2	97.4	3.59	1.04	1.14	3.96	2.34
WG	solid	505	347.24	Tolylfluanid	0.02		3.9	78.79	-0.43	3	0	2.71	40.62	429.68	3.73	31.13	liquid	0.73	human	isolated epidermis	0.64	water, saline or culture medium with BSA	non-occlusive	0.01	no	0	NA	NA	0.00467	static, stirred	0.05	4	24	24	8.6	4	11.9	32.2	9.9	45.3	NA	NA	NA	52.4	21	40.8	10.66	53.4	40.8
EC	organic-solvent	100	325.47	Cycloxydim	2.08		3.88	92.44	5.7	4	1	1.78	58.89	510.18	2.31	35.52	liquid	97.9	human	dermatomed	1	water with < 50% EtOH	semi-occlusive	1.08	yes	6	360	600	1.08	static, stirred	0.1	5	24	24	5.23	3.21	10.38	2.64	1.29	4.62	2.18	1.71	5.18	90.34	13.65	7.87	3.9	13.45	10.04
EC	organic-solvent	100	325.47	Cycloxydim	2.08		3.88	92.44	5.7	4	1	1.78	58.89	510.18	2.31	35.52	liquid	1.5	human	dermatomed	1	water, saline or culture medium	semi-occlusive	0.02	yes	6	360	600	0.02	static, stirred	0.57	5	24	24	16.55	6.97	28.51	1.41	0.48	2.18	2.31	1.49	4.04	75.62	9.04	17.96	7.02	30.04	20.28
SC	water-based	500	465.09	Fluazinam	5.92061e-05		3.56	86.9	6.89	6	1	2.24	111.2	457.5	6.59	31.17	liquid	500	human	dermatomed	0.64	water with 50% EtOH	non-occlusive	5	yes	1	310	400	3.2	dynamic	NA	10	24	24	0.15	0.06	0.26	1.46	0.88	3.34	2.22	0.85	3.46	88.06	16.14	1.61	0.91	3.6	3.83
SC	water-based	500	465.09	Fluazinam	5.92061e-05		3.56	86.9	6.89	6	1	2.24	111.2	457.5	6.59	31.17	liquid	0.5	human	dermatomed	0.64	water with 50% EtOH	non-occlusive	0.01	yes	1	310	400	0.0032	dynamic	NA	11	24	24	2.08	1.67	4.14	14.41	7.16	25.94	30.6	9.19	47.81	51.45	19.18	16.49	7.57	30.09	47.09
SC	water-based	250	229.71	Terbuthylazine	0.02		3.21	66.85	3.18	5	2	2.28	62.73	360.81	2.48	23.02	liquid	250	human	dermatomed	0.64	water, saline or culture medium with surfactant	NA	2.75	yes	11	200	400	1.76	dynamic	NA	12	6	24	0.17	0.14	0.5	0.17	0.06	0.3	0.65	0.38	1.6	93.72	5.15	0.35	0.17	0.7	0.99
SC	water-based	250	229.71	Terbuthylazine	0.02		3.21	66.85	3.18	5	2	2.28	62.73	360.81	2.48	23.02	liquid	2.5	human	dermatomed	0.64	water, saline or culture medium with surfactant	NA	0.03	yes	11	200	400	0.01	dynamic	NA	7	6	24	0.71	0.42	1.4	1.89	0.99	3	3.39	2.1	6.2	93.63	7.91	2.6	1.36	4.4	5.99
WP	solid	502	387.86	Dimethomorph	0.00349131		2.68	115.03	-0.46	4	0	1.61	48	549.17	3.28	40.71	liquid	250	human	dermatomed	1	water with 50% EtOH	semi-occlusive	2.96	yes	1	420	700	2.96	static, stirred	0.03	5	24	24	2.18	0.74	3.19	0.12	0.08	0.23	0.06	0.04	0.13	96.14	1.88	2.3	0.8	3.36	2.37
WP	solid	502	387.86	Dimethomorph	0.00349131		2.68	115.03	-0.46	4	0	1.61	48	549.17	3.28	40.71	liquid	5	human	dermatomed	1	water, saline or culture medium	semi-occlusive	0.05	yes	1	420	700	0.05	static, stirred	0.02	5	24	24	1.82	0.89	3.2	1.08	0.44	1.79	0.43	0.17	0.66	97.54	3.77	2.9	1.08	4.38	3.33
WP	solid	502	387.86	Dimethomorph	0.00349131		2.68	115.03	-0.46	4	0	1.61	48	549.17	3.28	40.71	liquid	0.5	human	dermatomed	1	water, saline or culture medium	semi-occlusive	0.01	yes	1	420	700	0.01	static, stirred	0.02	5	24	24	2.56	0.55	3.36	5.37	5.26	14.04	2.09	1.02	3.77	91.04	7	7.93	5.63	16.9	10.02
FL	water-based	450	271.36	Napropamide	0.01		3.36	80.66	17.3	2	0	1.9	29.54	447.26	3.21	32.65	liquid	450	human	dermatomed	0.64	water, saline or culture medium with BSA	non-occlusive	4.5	yes	6	300	300	2.88	dynamic	0.002326	5	6	24	0.31	0.07	0.37	0.14	0.07	0.24	0.26	0.15	0.5	91.64	1.28	0.44	0.13	0.56	0.7
FL	water-based	450	271.36	Napropamide	0.01		3.36	80.66	17.3	2	0	1.9	29.54	447.26	3.21	32.65	liquid	22.5	human	dermatomed	0.64	water, saline or culture medium with BSA	non-occlusive	0.23	yes	5	300	300	0.16	dynamic	0.00398	5	6	24	0.95	0.15	1.18	1.06	0.92	2.16	4.5	3.11	9.41	96.08	9.96	2.01	0.92	3.14	6.51
FL	water-based	450	271.36	Napropamide	0.01		3.36	80.66	17.3	2	0	1.9	29.54	447.26	3.21	32.65	liquid	0.9	human	dermatomed	0.64	water, saline or culture medium with BSA	non-occlusive	0.01	yes	7	300	300	0.01	dynamic	0.03	5	6	24	4.19	1.61	6.63	3.58	2.21	6.1	5.59	4.11	12.71	83.01	8.75	7.77	2.8	11.06	13.43
SC	water-based	250	333.31	Flurtamone	0.00226067		3.22	93.51	15.71	3	1	1.65	38.33	420.89	4.64	31.14	liquid	0.25	human	dermatomed	1	water, saline or culture medium with BSA	NA	0.0025	yes	15	475	678	0.0025	dynamic	NA	9	8	24	2.48	1.27	4.27	1.19	1.46	4.91	1.46	1.43	4.27	93.48	5.26	3.66	1.83	7.5	5.1
SC	water-based	250	333.31	Flurtamone	0.00226067		3.22	93.51	15.71	3	1	1.65	38.33	420.89	4.64	31.14	liquid	250	human	dermatomed	1	water, saline or culture medium with BSA	NA	2.5	yes	15	475	678	2.5	dynamic	NA	6	8	24	0.12	0.08	0.28	0.06	0.04	0.13	0.17	0.32	0.82	99.89	6.29	0.18	0.09	0.33	0.31
WG	solid	250	248.19	Fludioxonil	0.00385664		4.12	55.51	14.66	3	1	1.75	58.04	285.77	3.57	22.76	solid	250	human	isolated epidermis	2.54	water with 50% EtOH	non-occlusive	2.49	yes	5	NA	NA	6.32	static, stirred	4e-05	6	24	24	0.01	NA	0.01	0.01	NA	0.01	0.04	0.01	0.06	94.39	4.15	0.02	NA	0.02	0.06
WG	solid	250	248.19	Fludioxonil	0.00385664		4.12	55.51	14.66	3	1	1.75	58.04	285.77	3.57	22.76	solid	250	human	isolated epidermis	2.54	water with 50% EtOH	non-occlusive	2.49	yes	5	NA	NA	6.32	static, stirred	NA	6	6	6	0.01	NA	0.01	0.01	NA	0.01	0.04	0.02	0.07	92.87	8.25	0.02	NA	0.02	0.06
WG	solid	250	248.19	Fludioxonil	0.00385664		4.12	55.51	14.66	3	1	1.75	58.04	285.77	3.57	22.76	liquid	0.375	human	isolated epidermis	2.54	water with 50% EtOH	non-occlusive	0.00394	yes	5	NA	NA	0.01	static, stirred	0.01	6	24	24	2.63	0.76	3.44	0.55	0.25	0.95	0.38	0.15	0.58	90.61	2.59	3.18	0.86	4.39	3.56
WG	solid	250	248.19	Fludioxonil	0.00385664		4.12	55.51	14.66	3	1	1.75	58.04	285.77	3.57	22.76	liquid	0.375	human	isolated epidermis	2.54	water with 50% EtOH	non-occlusive	0.00394	yes	5	NA	NA	0.01	static, stirred	NA	6	6	6	1.02	0.33	1.47	0.85	0.2	1.14	0.22	0.23	0.6	90.46	2.32	1.86	0.49	2.45	2.08
WG	solid	250	248.19	Fludioxonil	0.00385664		4.12	55.51	14.66	3	1	1.75	58.04	285.77	3.57	22.76	liquid	76.6	human	isolated epidermis	0.64	water with 50% EtOH	non-occlusive	0.72	no	0	NA	NA	0.46	dynamic	0.00018	5	48	48	0.05	0.03	0.09	79.23	11.27	99.4	NA	NA	NA	15.89	3.42	79.28	11.26	99.42	79.28
WG	solid	250	248.19	Fludioxonil	0.00385664		4.12	55.51	14.66	3	1	1.75	58.04	285.77	3.57	22.76	liquid	0.375	human	isolated epidermis	0.64	water with 50% EtOH	non-occlusive	0.0034	no	0	NA	NA	0.0022	dynamic	0.0024	6	48	48	1.03	0.16	1.25	1.57	1.01	3.55	NA	NA	NA	100.9	10.64	2.44	1.03	4.37	2.44
WG	solid	375	225.3	Cyprodinil	0.05		4	67.74	3.1	3	1	1.27	37.81	348.36	3.21	25.76	solid	375	human	isolated epidermis	2.54	water with 50% EtOH	non-occlusive	1.88	yes	5	NA	NA	4.76	static, stirred	0.000437	6	24	24	0.12	0.03	0.22	0.003	0.001	0.004	0.25	0.13	0.88	98.75	13.5	0.12	0.07	0.23	0.38
WG	solid	375	225.3	Cyprodinil	0.05		4	67.74	3.1	3	1	1.27	37.81	348.36	3.21	25.76	liquid	0.5	human	isolated epidermis	2.54	water with 50% EtOH	non-occlusive	0.01	yes	5	NA	NA	0.01	static, stirred	0.05	6	24	24	7.38	2.38	15.2	2.38	0.48	4.05	2.89	0.96	7.13	90.83	14.2	9.75	4.94	16.68	12.57
WG	solid	700	214.29	Metribuzin	1.94		1.7	58	2.46	4	1	2.69	71.05	310.21	1.96	21.95	solid	175	human	dermatomed	0.64	water, saline or culture medium with surfactant	non-occlusive	7	yes	3	380	400	4.48	dynamic	NA	10	8	24	0.16	0.08	0.29	0.08	0.06	0.18	0.41	0.31	1.07	99.08	3.26	0.24	0.12	0.42	0.65
WG	solid	700	214.29	Metribuzin	1.94		1.7	58	2.46	4	1	2.69	71.05	310.21	1.96	21.95	liquid	52.5	human	dermatomed	0.64	water, saline or culture medium with surfactant	non-occlusive	0.53	yes	3	380	400	0.34	dynamic	NA	10	8	24	1.56	0.86	2.95	0.26	0.12	0.45	0.46	0.43	1.61	94.22	8.88	1.82	0.93	3.27	2.28
WG	solid	700	214.29	Metribuzin	1.94		1.7	58	2.46	4	1	2.69	71.05	310.21	1.96	21.95	liquid	26.25	human	dermatomed	0.64	water, saline or culture medium with surfactant	non-occlusive	0.26	yes	3	380	400	0.17	dynamic	NA	6	8	24	0.94	0.28	1.37	0.14	0.09	0.25	0.11	0.08	0.27	95.65	4.52	1.08	0.31	1.57	1.19
WG	solid	800	300.58	Captan	0.04		2.8	67.22	17.86	2	0	1.84	37.38	304.69	3.25	25.75	solid	800	human	dermatomed	0.64	water with 50% EtOH	non-occlusive	1.54	yes	4	200	200	0.99	dynamic	0.00183	7	24	24	0.45	0.18	0.71	0.02	0.01	0.05	0.05	0.01	0.07	97.8	9.22	0.47	0.19	0.75	0.52
WG	solid	800	300.58	Captan	0.04		2.8	67.22	17.86	2	0	1.84	37.38	304.69	3.25	25.75	liquid	1	human	dermatomed	0.64	water with 50% EtOH	non-occlusive	0.01	yes	4	200	200	0.00467	dynamic	NA	6	24	24	8.02	3.44	12.47	0.24	0.07	0.35	1.09	0.37	1.7	90.12	3.98	8.25	3.43	12.67	9.34
WP	solid	40	198.18	Cymoxanil	19.39		4.24	46.78	10.56	5	2	3.83	103.58	277.58	0.07	17.51	liquid	40	human	dermatomed	2.54	water, saline or culture medium	NA	0.2	yes	5	400	400	0.51	static	NA	6	6	24	0.53	0.13	0.64	0.1	0.03	0.17	NA	NA	NA	100.72	5.41	0.63	0.13	0.75	0.63
WP	solid	40	198.18	Cymoxanil	19.39		4.24	46.78	10.56	5	2	3.83	103.58	277.58	0.07	17.51	liquid	0.7	human	dermatomed	2.54	water, saline or culture medium	NA	0.01	yes	5	400	400	0.02	static	NA	6	6	24	7.93	3.15	13.49	0.9	0.45	1.42	0.06	0.07	0.18	96.74	5.2	8.83	3.38	14.52	8.88
SC	water-based	300	229.71	Terbuthylazine	0.02		3.21	66.85	3.18	5	2	2.28	62.73	360.81	2.48	23.02	liquid	300	human	dermatomed	0.64	water, saline or culture medium with BSA	NA	3.03	yes	2	200	400	1.94	dynamic	NA	6	8	24	0.15	0.09	0.27	0.16	0.06	0.21	0.57	0.36	1.05	88.15	2.37	0.31	0.11	0.48	0.88
SC	water-based	300	229.71	Terbuthylazine	0.02		3.21	66.85	3.18	5	2	2.28	62.73	360.81	2.48	23.02	liquid	0.9	human	dermatomed	0.64	water, saline or culture medium with BSA	NA	0.1	yes	2	200	400	0.06	dynamic	NA	6	8	24	2.69	0.98	4.44	6.4	6.5	19.17	5.61	2.19	9.74	75.49	7.28	9.09	6.09	20.96	14.69
EC	organic-solvent	200	387.82	Pyraclostrobin	0.01		5.45	101.57	0.4	5	0	1.41	65.82	528.02	4.7	39.48	liquid	200	human	dermatomed	1	water with < 50% EtOH	semi-occlusive	2.12	yes	2	300	400	2.12	static, stirred	0.0025	7	8	24	0.13	0.1	0.27	0.04	0.04	0.09	0.01	0.01	0.02	94.62	1.54	0.17	0.14	0.36	0.19
EC	organic-solvent	200	387.82	Pyraclostrobin	0.01		5.45	101.57	0.4	5	0	1.41	65.82	528.02	4.7	39.48	liquid	0.5	human	dermatomed	1	water with < 50% EtOH	semi-occlusive	0.0048	yes	2	300	400	0.0048	static, stirred	0.03	8	8	24	2.65	1.19	4.45	1.48	1.54	4.42	0.64	0.55	1.45	98.55	3.44	4.12	2.68	8.87	4.76
WG	solid	67	387.82	Pyraclostrobin	0.01		5.45	101.57	0.4	5	0	1.41	65.82	528.02	4.7	39.48	solid	24.6	human	dermatomed	0.64	water with < 50% EtOH	non-occlusive	0.23	yes	7	400	400	0.15	dynamic	NA	7	8	24	0.02	0.01	0.04	0.02	0.01	0.04	0.06	0.07	0.2	97.78	3.21	0.04	0.02	0.08	0.11
WG	solid	67	387.82	Pyraclostrobin	0.01		5.45	101.57	0.4	5	0	1.41	65.82	528.02	4.7	39.48	liquid	0.406	human	dermatomed	0.64	water with < 50% EtOH	non-occlusive	0.0038	yes	7	400	400	0.00243	dynamic	NA	7	8	24	0.68	0.49	1.63	0.42	0.36	1.21	1.27	2.62	7.19	100.4	3.73	1.1	0.83	2.84	2.37
WG	solid	500	217.23	Pymetrozine	9.9		0.89	59.07	4.37	4	1	1.5	69.95	292.74	0.04	21.73	liquid	163	human	isolated epidermis	2.54	water with 50% EtOH	non-occlusive	1.63	yes	2	NA	NA	4.13	static, stirred	NA	6	24	24	0.03	0.004	0.04	0.02	0.01	0.03	0.01	0.003	0.02	107	0.44	0.05	0.02	0.07	0.05
WG	solid	500	217.23	Pymetrozine	9.9		0.89	59.07	4.37	4	1	1.5	69.95	292.74	0.04	21.73	liquid	1.05	human	isolated epidermis	2.54	water with 50% EtOH	non-occlusive	0.00105	yes	2	NA	NA	0.00267	static, stirred	NA	6	24	24	0.48	0.43	1.24	0.63	0.31	1.2	0.08	0.04	0.14	103	4.56	1.11	0.59	1.96	1.19
WG	solid	500	217.23	Pymetrozine	9.9		0.89	59.07	4.37	4	1	1.5	69.95	292.74	0.04	21.73	liquid	0.259	human	isolated epidermis	2.54	water with 50% EtOH	non-occlusive	0.000259	yes	2	NA	NA	0.00066	static, stirred	NA	5	24	24	0.65	0.58	1.54	1.17	1.92	4.59	0.46	0.59	1.44	103	2.19	1.82	1.77	4.82	2.27
ZC	other	250	277.75	Metazachlor	0.25		2.13	86.67	2.34	2	0	1.85	38.13	403	2.98	28.81	liquid	250	human	dermatomed	1	water with < 50% EtOH	semi-occlusive	2.4	yes	2	215	415	2.4	static	0.47	5	8	24	0.44	0.23	0.76	0.02	0.01	0.03	0.01	0.01	0.03	93.72	3.86	0.45	0.24	0.79	0.47
ZC	other	250	277.75	Metazachlor	0.25		2.13	86.67	2.34	2	0	1.85	38.13	403	2.98	28.81	liquid	18.8	human	dermatomed	1	water, saline or culture medium	semi-occlusive	0.02	yes	2	215	415	0.02	static	12.42	4	8	24	3.28	1.15	4.49	0.18	0.18	0.39	NA	NA	NA	93.18	3.28	3.46	1.19	4.88	3.46
SE	organic-solvent	187.5	229.71	Terbuthylazine	0.02		3.21	66.85	3.18	5	2	2.28	62.73	360.81	2.48	23.02	liquid	187.5	human	dermatomed	2	water with 50% EtOH	NA	1.77	yes	6	318	386	3.53	static	NA	8	8	24	0.23	0.08	0.37	0.11	0.05	0.18	0.17	0.04	0.25	103.8	1.85	0.33	0.07	0.49	0.51
SE	organic-solvent	187.5	229.71	Terbuthylazine	0.02		3.21	66.85	3.18	5	2	2.28	62.73	360.81	2.48	23.02	liquid	1.875	human	dermatomed	2	water with 50% EtOH	NA	0.02	yes	6	324	392	0.04	static	NA	8	8	24	7.97	3.1	11.44	6.18	5.86	14.3	20.6	1.95	24	63.05	5.61	14.15	6.18	22.52	34.75
ME	organic-solvent	35.14	207.01	Aminopyralid	207.01		0.72	46.16	0.89	4	2	2.6	76.21	210.98	-1.62	16.99	liquid	35.14	human	dermatomed	0.64	water, saline or culture medium	NA	0.29	yes	9	420	430	0.19	dynamic	NA	5	8	24	0.28	0.19	0.63	1.43	1.1	3.58	1.29	0.38	2.01	93.81	1.66	1.7	1.1	3.84	2.99
ME	organic-solvent	35.14	207.01	Aminopyralid	207.01		0.72	46.16	0.89	4	2	2.6	76.21	210.98	-1.62	16.99	liquid	0.446	human	dermatomed	0.64	water, saline or culture medium	NA	0.00394	yes	9	420	430	0.00252	dynamic	NA	5	8	24	1.62	0.66	2.88	1.29	1.21	2.83	1.89	1.29	4.02	90.75	1.72	2.91	1.63	5.71	4.8
WG	solid	600	236.27	Carbetamide	0.72		1.63	64.59	13	3	2	2.07	67.43	367.64	1.65	24.49	liquid	3.75	human	dermatomed	0.64	water, saline or culture medium	NA	0.03	yes	10	373	514	0.02	dynamic	NA	6	8	24	7.24	5.99	15.33	0.96	0.71	1.72	1.17	0.37	1.47	93.07	7.91	8.2	6.62	16.76	9.39
WG	solid	200	296.55	Folpet	0.00244434		2.85	66.59	NA	2	0	1.84	37.38	289.31	3.78	24.85	solid	200	human	dermatomed	0.64	water, saline or culture medium with BSA	non-occlusive	2	yes	5	399	494	1.28	dynamic	NA	10	6	24	0.15	0.03	0.21	0.01	0.01	0.01	0.0019	0.0019	0.05	109.45	2.27	0.15	0.03	0.21	0.16
WG	solid	200	296.55	Folpet	0.00244434		2.85	66.59	NA	2	0	1.84	37.38	289.31	3.78	24.85	liquid	10	human	dermatomed	0.64	water, saline or culture medium with BSA	non-occlusive	0.1	yes	5	399	494	0.06	dynamic	NA	10	6	24	0.91	0.51	1.82	0.04	0.07	0.22	0.04	0.08	0.19	92.11	1.61	0.95	0.58	2.03	0.99
EC	organic-solvent	62.5	329.76	Epoxiconazole	0.00274876		3.44	96.69	2	3	0	1.42	39.94	419.96	3.74	32.41	liquid	1.25	human	dermatomed	1	water with < 50% EtOH	semi-occlusive	0.01	yes	2	260	675	0.01	static, stirred	0.15	5	8	24	8.92	2.32	11.29	0.48	0.2	0.73	NA	NA	NA	86.98	5.86	9.4	2.22	11.9	9.4
EC	organic-solvent	62.5	329.76	Epoxiconazole	0.00274876		3.44	96.69	2	3	0	1.42	39.94	419.96	3.74	32.41	liquid	0.208	human	dermatomed	1	water with < 50% EtOH	semi-occlusive	0.00208	yes	2	260	675	0.00208	static, stirred	0.95	5	8	24	45.55	13.06	54.66	2.06	1.49	3.81	NA	NA	NA	57.77	10.27	47.61	12.75	57.1	47.61
EC	organic-solvent	62.5	329.76	Epoxiconazole	0.00274876		3.44	96.69	2	3	0	1.42	39.94	419.96	3.74	32.41	liquid	62.5	human	dermatomed	1	water with < 50% EtOH	semi-occlusive	0.63	yes	2	260	675	0.63	static, stirred	0.01	5	8	24	0.88	0.37	1.4	0.11	0.18	0.43	NA	NA	NA	102.29	5.1	0.99	0.48	1.52	0.99
EC	organic-solvent	62.5	381.31	Fluxapyroxad	0.00109917		3.47	101.01	14.15	2	1	1.59	46.92	455.45	4.11	32.95	liquid	62.5	human	dermatomed	1	water with < 50% EtOH	semi-occlusive	0.63	yes	2	200	570	0.63	static	0.01	5	8	24	0.9	0.76	2.09	0.03	0.04	0.1	0.06	0.14	0.32	97.35	4.78	0.94	0.75	2.11	1
EC	organic-solvent	62.5	381.31	Fluxapyroxad	0.00109917		3.47	101.01	14.15	2	1	1.59	46.92	455.45	4.11	32.95	liquid	1.25	human	dermatomed	1	water with < 50% EtOH	semi-occlusive	0.01	yes	2	200	570	0.01	static, stirred	0.04	4	8	24	1.95	0.3	2.28	0.68	1.01	2.18	0.07	0.14	0.28	93.03	5.55	2.63	0.93	3.93	2.7
EC	organic-solvent	62.5	381.31	Fluxapyroxad	0.00109917		3.47	101.01	14.15	2	1	1.59	46.92	455.45	4.11	32.95	liquid	0.208	human	dermatomed	1	water, saline or culture medium	semi-occlusive	0.00208	yes	2	200	570	0.00208	static	0.2	5	8	24	6.57	3.36	9.28	1.41	2.35	5.58	NA	NA	NA	95.24	9.59	7.98	1.61	9.87	7.98
WG	solid	116	275.4	Ametoctradin	0.000340322		4.02	94.03	0.1	4	1	1.75	69.1	476.45	3.93	30.91	liquid	60	human	dermatomed	1	water with 50% EtOH	semi-occlusive	0.67	yes	1	400	605	0.67	static, stirred	0.0021	5	24	24	0.23	0.1	0.33	0.04	0.02	0.07	0.04	0.02	0.08	104.08	10.1	0.27	0.11	0.4	0.31
WG	solid	116	275.4	Ametoctradin	0.000340322		4.02	94.03	0.1	4	1	1.75	69.1	476.45	3.93	30.91	liquid	0.3	human	dermatomed	1	water with < 50% EtOH	semi-occlusive	0.00308	yes	1	400	605	0.00308	static, stirred	0.14	5	24	24	2.86	1.56	4.51	0.67	0.52	1.54	0.83	0.72	2.08	95.17	2.28	3.53	1.72	5.09	4.35
SE	organic-solvent	250	396.72	Fluopyram	0.00224129		0	83.42	1.72	2	1	1.78	41.99	455.39	4.23	30.08	liquid	125	human	dermatomed	1	water, saline or culture medium with surfactant	non-occlusive	1.16	yes	15	300	400	1.16	dynamic	NA	6	8	24	0.02	0.02	0.06	0.07	0.03	0.11	0.08	0.12	0.32	101.76	1.04	0.09	0.05	0.17	0.17
SE	organic-solvent	250	396.72	Fluopyram	0.00224129		0	83.42	1.72	2	1	1.78	41.99	455.39	4.23	30.08	liquid	1.5	human	dermatomed	1	water, saline or culture medium with surfactant	non-occlusive	0.01	yes	15	300	400	0.01	dynamic	NA	6	8	24	1.66	1.66	5.01	3.56	4.15	10.19	3.31	1.52	5.02	101.34	1.76	5.22	5.56	15.2	8.53
SE	organic-solvent	250	396.72	Fluopyram	0.00224129		0	83.42	1.72	2	1	1.78	41.99	455.39	4.23	30.08	liquid	0.25	human	dermatomed	1	water, saline or culture medium with surfactant	non-occlusive	0.89	yes	15	300	400	0.89	dynamic	NA	3	8	24	5.9	1.57	7.22	0.11	0.09	0.21	3.72	1.71	4.89	89.27	5.07	6.01	1.62	7.43	9.73
SC	water-based	250	411.88	Mandipropamid	0.000510374		3.57	112.43	14.47	4	1	1.75	56.79	580.41	3.71	43.1	liquid	250	human	dermatomed	2.54	water with 50% EtOH	non-occlusive	2.19	yes	5	400	400	5.55	static, stirred	NA	8	6	24	0.04	0.04	0.12	0.04	0.04	0.12	0.004	0.01	0.02	99.72	1.52	0.09	0.08	0.24	0.09
SC	water-based	250	411.88	Mandipropamid	0.000510374		3.57	112.43	14.47	4	1	1.75	56.79	580.41	3.71	43.1	liquid	1	human	dermatomed	2.54	water with 50% EtOH	non-occlusive	0.01	yes	5	400	400	0.03	static, stirred	NA	8	6	24	1.24	0.86	2.77	1.3	1.01	2.69	0.07	0.06	0.2	100.67	8.18	2.54	1.75	5.18	2.6
SC	water-based	250	411.88	Mandipropamid	0.000510374		3.57	112.43	14.47	4	1	1.75	56.79	580.41	3.71	43.1	liquid	0.125	human	dermatomed	2.54	water with 50% EtOH	semi-occlusive	0.00124	yes	5	400	400	0.0031	static, stirred	NA	8	6	24	4.23	2.65	9.55	1.58	1.29	3.57	0.24	0.39	0.97	87.21	5.37	5.81	3.23	11.48	6.05
SC	water-based	250	406.26	Difenoconazole	0.000402048		4.3	113.98	1.95	4	0	1.35	58.4	519.59	4.86	39.76	liquid	250	human	dermatomed	2.54	water with 50% EtOH	non-occlusive	2.19	yes	5	400	400	5.55	static, stirred	NA	8	6	24	0.12	0.05	0.2	0.14	0.09	0.28	0.01	0.01	0.02	102.98	3.6	0.28	0.12	0.42	0.26
SC	water-based	250	406.26	Difenoconazole	0.000402048		4.3	113.98	1.95	4	0	1.35	58.4	519.59	4.86	39.76	liquid	1	human	dermatomed	2.54	water with 50% EtOH	non-occlusive	0.01	yes	5	400	400	0.03	static, stirred	NA	8	6	24	7.91	4.61	19.1	6.79	3.36	11.8	1.21	1.49	4.23	85.21	8.77	14.71	5.57	26.2	15.91
EC	organic-solvent	250	342.22	Propiconazole	0.00300876		3.72	96.86	1.95	4	0	1.73	49.17	457.13	4.33	33.13	liquid	231	human	isolated epidermis	0.64	water with 50% EtOH	non-occlusive	2.17	no	0	NA	NA	1.39	dynamic	0.04	5	48	48	13.83	10.51	20.3	20.94	8.36	29.4	NA	NA	NA	57.52	18.31	34.57	6.76	43.65	34.57
EC	organic-solvent	250	342.22	Propiconazole	0.00300876		3.72	96.86	1.95	4	0	1.73	49.17	457.13	4.33	33.13	liquid	0.56	human	isolated epidermis	0.64	water with 50% EtOH	non-occlusive	0.01	no	0	NA	NA	0.0033	dynamic	0.5	7	48	48	15.08	11.71	32.3	8.49	2.02	11.4	NA	NA	NA	75.91	9.16	23.57	11.25	39.97	23.57
EC	organic-solvent	250	342.22	Propiconazole	0.00300876		3.72	96.86	1.95	4	0	1.73	49.17	457.13	4.33	33.13	liquid	0.06	human	isolated epidermis	0.64	water with 50% EtOH	non-occlusive	0.00056	no	0	NA	NA	0.00036	dynamic	0.98	6	48	48	25.61	16.98	44.35	7.61	5.09	16.33	NA	NA	NA	73.46	17.19	33.22	13.4	48.48	33.22
EC	organic-solvent	600	264.67	Aclonifen	0.0048607		4.04	68.12	12.98	3	1	1.77	78.39	324.46	3.84	25.6	liquid	1.5	human	dermatomed	0.64	water, saline or culture medium with BSA	non-occlusive	0.01	yes	1	300	400	0.01	dynamic	0.05	7	8	24	4.65	2.86	9.04	1.89	1.07	3.69	8.48	6.29	20.65	82.73	10.98	6.55	3.92	12.73	15.03
EC	organic-solvent	600	264.67	Aclonifen	0.0048607		4.04	68.12	12.98	3	1	1.77	78.39	324.46	3.84	25.6	liquid	600	human	dermatomed	0.64	water, saline or culture medium with BSA	non-occlusive	5.81	yes	1	300	400	3.72	dynamic	0.0009	7	8	24	0.2	0.14	0.5	0.08	0.03	0.11	1.23	1.13	3.29	98.26	1.15	0.28	0.13	0.55	1.51
WG	solid	500	408.38	Trifloxystrobin	0.00348467		6.62	100.62	2.37	5	0	1.85	69.48	553.75	4.8	37.5	solid	500	human	dermatomed	1	water, saline or culture medium with BSA	non-occlusive	5	yes	20	372	528	5	dynamic	NA	5	8	24	NA	NA	NA	0.05	0.03	0.09	0.05	0.06	0.13	103.35	2.57	0.05	0.03	0.09	0.1
WG	solid	500	408.38	Trifloxystrobin	0.00348467		6.62	100.62	2.37	5	0	1.85	69.48	553.75	4.8	37.5	liquid	0.04	human	dermatomed	1	water, saline or culture medium with BSA	non-occlusive	5	yes	20	372	528	5	dynamic	NA	5	8	24	0.15	0.32	0.72	1.73	1.64	3.62	3.21	2.95	6.8	95.72	3.7	1.88	1.49	3.62	5.09
SL	water-based	605	141.12	Methamidophos	183.79		-0.8	31.68	15.57	1	1	3.36	52.32	195.15	-0.32	12.75	liquid	1.45	human	isolated epidermis	0.64	NA	non-occlusive	0.02	no	0	170	210	0.01	static, stirred	NA	4	24	24	0.7	0.5	1.4	23	6.8	32.7	NA	NA	NA	75.7	6.7	23.65	7.24	34.1	23.65
WS	solid	700	99.09	Hymexazol	4746.5		0.46	24.94	5.31	2	1	1.93	46.26	143.44	-0.74	8.77	liquid	358	human	dermatomed	0.64	water, saline or culture medium with surfactant	non-occlusive	3.67	yes	5	380	400	2.35	dynamic	NA	10	8	24	16.22	6.03	28.46	0.11	0.06	0.23	0.05	0.02	0.08	75.11	7.37	16.32	6.02	28.52	16.37
WP	solid	450	378.92	Pyridate	1.1902e-06		5.73	105.77	0.13	4	0	1.54	52.08	558.85	6.61	41.88	liquid	4.5	human	isolated epidermis	2.54	water with 50% EtOH	non-occlusive	0.00451	yes	5	NA	NA	0.01	static, stirred	NA	8	6	24	0.89	0.44	1.55	0.85	0.32	1.24	0.4	0.34	0.94	102.95	3.89	1.74	0.74	2.79	2.14
WP	solid	450	378.92	Pyridate	1.1902e-06		5.73	105.77	0.13	4	0	1.54	52.08	558.85	6.61	41.88	liquid	1.5	human	isolated epidermis	2.54	water with 50% EtOH	non-occlusive	0.00155	yes	5	NA	NA	0.00394	static, stirred	NA	8	6	24	1.77	0.86	3.26	1.57	0.85	3.29	0.92	0.65	2.24	97.42	3.2	3.34	1.66	6.55	4.26
SC	water-based	532.2	277.75	Metazachlor	0.25		2.13	86.67	2.34	2	0	1.85	38.13	403	2.98	28.81	liquid	532.2	human	dermatomed	1	water with < 50% EtOH	semi-occlusive	5.1	yes	2	300	420	5.1	static, stirred	0.05	5	6	24	0.26	0.06	0.35	0.05	0.04	0.13	0.01	0.002	0.02	103.44	1.6	0.31	0.07	0.4	0.32
SC	water-based	532.2	277.75	Metazachlor	0.25		2.13	86.67	2.34	2	0	1.85	38.13	403	2.98	28.81	liquid	4.68	human	dermatomed	1	water, saline or culture medium	semi-occlusive	0.05	yes	2	300	420	0.05	static, stirred	0.02	5	6	24	3	0.82	4.2	0.54	0.69	1.73	0.13	0.1	0.3	99.07	4.2	3.54	1.28	5.16	3.65
WG	solid	200	301.34	Fenoxycarb	0.02		4.3	82.53	13.93	2	1	1.36	56.79	463.43	3.31	32.44	liquid	0.6	human	dermatomed	0.64	water with 50% EtOH	non-occlusive	0.01	no	0	200	200	0.0036	dynamic	0.2	7	24	24	7.73	1.77	10.44	2.81	0.77	4.45	NA	NA	NA	86.89	7.32	10.53	2.41	14.89	10.53
WG	solid	200	301.34	Fenoxycarb	0.02		4.3	82.53	13.93	2	1	1.36	56.79	463.43	3.31	32.44	liquid	55.7	human	dermatomed	0.64	water with 50% EtOH	non-occlusive	0.52	no	0	200	200	0.33	dynamic	0.00477	7	24	24	0.4	0.15	0.63	0.13	0.06	0.24	NA	NA	NA	99.45	2.99	0.53	0.18	0.81	0.53
WG	solid	700	504.11	Metiram	68.66		-0.42	122.04	1.74	1	7	3.62	74.14	498.34	0.85	51.25	liquid	143	human	isolated epidermis	1.77	water with 50% EtOH	non-occlusive	1.43	no	0	NA	NA	2.53	static, stirred	NA	6	24	24	0.16	0.12	0.32	3.99	1.72	6.97	NA	NA	NA	88.97	4.86	4.15	1.66	7.07	4.15
WG	solid	68.5	504.11	Metiram	68.66		-0.42	122.04	1.74	1	7	3.62	74.14	498.34	0.85	51.25	liquid	2.6	human	isolated epidermis	1.77	water with 50% EtOH	non-occlusive	0.03	no	0	NA	NA	0.05	static, stirred	8e-07	8	24	24	2.3	1.34	4.11	30.81	14.97	46.05	NA	NA	NA	58.31	14.21	33.11	14.53	47.78	33.11
WG	solid	700	504.11	Metiram	68.66		-0.42	122.04	1.74	1	7	3.62	74.14	498.34	0.85	51.25	liquid	143	human	isolated epidermis	1.77	water with 50% EtOH	non-occlusive	1.43	no	0	NA	NA	2.53	static, stirred	NA	6	24	24	0.2	0.14	0.34	3.98	1.72	6.97	NA	NA	NA	88.97	4.88	4.18	1.65	7.07	4.18
WG	solid	700	504.11	Metiram	68.66		-0.42	122.04	1.74	1	7	3.62	74.14	498.34	0.85	51.25	liquid	2.6	human	isolated epidermis	1.77	water with 50% EtOH	non-occlusive	0.03	no	0	NA	NA	0.04	static, stirred	NA	8	24	24	2.3	1.34	4.11	30.81	14.97	46.05	NA	NA	NA	58.31	14.38	33.11	14.53	47.78	33.11
EC	organic-solvent	239	246.28	Oxydemeton-methyl	14.09		-0.74	58.27	-7.8	2	0	3.61	52.6	362.23	-0.54	23.31	liquid	255.5	human	isolated epidermis	0.64	water, saline or culture medium with BSA	non-occlusive	3.99	no	0	NA	NA	2.55	static, stirred	0.21	4	24	24	16.47	5.1	22.74	21.94	3.7	27.08	NA	NA	NA	70.83	4.17	38.42	6.75	44.44	38.42
EC	organic-solvent	239	246.28	Oxydemeton-methyl	14.09		-0.74	58.27	-7.8	2	0	3.61	52.6	362.23	-0.54	23.31	liquid	254.2	human	full thickness	0.64	water, saline or culture medium with BSA	non-occlusive	3.97	no	0	482	510	2.54	static, stirred	0.18	4	24	24	18.56	3.86	22.03	9.76	1.33	11.22	NA	NA	NA	67.36	6.08	28.32	3.33	31.91	28.32
EC	organic-solvent	239	246.28	Oxydemeton-methyl	14.09		-0.74	58.27	-7.8	2	0	3.61	52.6	362.23	-0.54	23.31	liquid	4.26	human	isolated epidermis	0.64	water, saline or culture medium with BSA	non-occlusive	0.07	no	0	NA	NA	0.04	static, stirred	0.0015	4	24	24	0.18	0.14	0.37	31.24	15.38	50.68	NA	NA	NA	77.15	14.89	31.43	15.34	50.79	31.43
EC	organic-solvent	239	246.28	Oxydemeton-methyl	14.09		-0.74	58.27	-7.8	2	0	3.61	52.6	362.23	-0.54	23.31	liquid	4.2	human	full thickness	0.64	water, saline or culture medium with BSA	non-occlusive	0.07	no	0	482	510	0.04	static, stirred	0.02	4	24	24	1.87	0.49	2.41	38.34	5.34	43.16	NA	NA	NA	57.41	14.35	40.21	5.22	45.09	40.21
EC	organic-solvent	239	246.28	Oxydemeton-methyl	14.09		-0.74	58.27	-7.8	2	0	3.61	52.6	362.23	-0.54	23.31	liquid	0.42	human	full thickness	0.64	water, saline or culture medium with BSA	non-occlusive	0.01	no	0	482	510	0.00422	static, stirred	0.01	4	24	24	1.22	0.48	1.73	25.45	9.98	37.76	NA	NA	NA	72.83	9.09	26.67	9.97	39.29	26.67
EC	organic-solvent	239	246.28	Oxydemeton-methyl	14.09		-0.74	58.27	-7.8	2	0	3.61	52.6	362.23	-0.54	23.31	liquid	0.44	human	isolated epidermis	0.64	water, saline or culture medium with BSA	non-occlusive	0.01	no	0	NA	NA	0.00435	static, stirred	0.0022	4	24	24	0.18	0.04	0.21	58.91	8.2	65.45	NA	NA	NA	48.37	10.09	59.09	8.17	65.64	59.09
WG	solid	700	214.29	Metribuzin	1.94		1.7	58	2.46	4	1	2.69	71.05	310.21	1.96	21.95	liquid	186.78	human	isolated epidermis	0.64	water, saline or culture medium with BSA	non-occlusive	1.87	no	0	NA	NA	1.2	static, stirred	0.03	4	24	24	5.2	1.49	6.98	2.63	0.88	3.59	NA	NA	NA	84.94	3.69	7.83	1.39	8.73	7.83
WG	solid	700	214.29	Metribuzin	1.94		1.7	58	2.46	4	1	2.69	71.05	310.21	1.96	21.95	liquid	41.88	human	isolated epidermis	0.64	water, saline or culture medium with BSA	non-occlusive	0.42	no	0	NA	NA	0.27	static, stirred	0.1	4	24	24	18.17	4	21.3	3.3	0.72	4.05	NA	NA	NA	76.51	3.12	21.47	4.55	25.35	21.47
WG	solid	700	214.29	Metribuzin	1.94		1.7	58	2.46	4	1	2.69	71.05	310.21	1.96	21.95	liquid	3.95	human	isolated epidermis	0.64	water, saline or culture medium with BSA	non-occlusive	0.04	no	0	NA	NA	0.03	static, stirred	0.74	4	24	24	74.78	19.37	94.45	10.07	6.3	19.48	NA	NA	NA	13.83	14.39	84.84	14.43	102.14	84.84
WG	solid	40	374.4	Famoxadone	0.000717435		4.65	104.09	14.26	3	1	1.25	67.87	517.07	5.25	39.99	liquid	0.75	human	dermatomed	0.64	water with 50% EtOH	non-occlusive	0.01	yes	1	450	450	0.0048	static	0.01	6	6	24	1.4	0.52	1.89	3.64	4.59	11.1	33.8	6.15	42.8	60.29	12.3	5.2	5.16	12.9	39
WG	solid	40	374.4	Famoxadone	0.000717435		4.65	104.09	14.26	3	1	1.25	67.87	517.07	5.25	39.99	liquid	0.75	human	dermatomed	0.64	water with 50% EtOH	non-occlusive	0.01	yes	1	450	450	0.0048	static	0.0013	6	6	6	0.32	0.06	0.44	5.84	4.47	11.5	29.5	8.9	38	63.16	12.9	6.16	4.45	11.79	35.47
WG	solid	40	374.4	Famoxadone	0.000717435		4.65	104.09	14.26	3	1	1.25	67.87	517.07	5.25	39.99	solid	40	human	dermatomed	0.64	water with 50% EtOH	non-occlusive	0.2	yes	1	450	450	0.13	static	0.00015	6	6	24	0.15	0.05	0.2	0.11	0.08	0.23	3.39	2.35	7.32	94.57	4.46	0.26	0.11	0.43	3.64
WG	solid	40	374.4	Famoxadone	0.000717435		4.65	104.09	14.26	3	1	1.25	67.87	517.07	5.25	39.99	solid	40	human	dermatomed	0.64	water with 50% EtOH	non-occlusive	0.2	yes	1	450	450	0.13	static	0.0005	6	6	6	NA	NA	NA	0.28	0.25	0.77	5.63	4.58	13	90	8	0.28	0.25	0.77	5.9
GR	solid	0.79	308.33	Warfarin	1.63		2.7	86.86	5.56	3	1	1.71	63.6	420.77	1.31	33.34	solid	0.79	human	dermatomed	2	water, saline or culture medium	non-occlusive	10	yes	2	226	348	20	static, stirred	NA	4	6	24	0.07	0.04	0.12	0.01	0.0024	0.01	NA	NA	NA	98.17	3.94	0.07	0.04	0.13	0.07
EC	organic-solvent	24.9	400.52	Pinoxaden	0.000114573		3.59	122.81	-1.82	4	0	1.76	59.08	655.71	5.08	43.57	liquid	24.9	human	isolated epidermis	2.54	water with 50% EtOH	non-occlusive	0.1	yes	5	NA	NA	0.25	static, stirred	NA	6	6	6	0.87	0.45	1.38	0.54	0.28	0.92	0.3	0.18	0.33	100.38	7.49	1.41	0.7	2.16	1.71
EC	organic-solvent	24.9	400.52	Pinoxaden	0.000114573		3.59	122.81	-1.82	4	0	1.76	59.08	655.71	5.08	43.57	liquid	24.9	human	isolated epidermis	2.54	water with 50% EtOH	non-occlusive	0.1	yes	5	NA	NA	0.25	static, stirred	0.03	6	24	24	7.18	5.84	18.9	0.04	0.04	0.11	0.62	0.2	0.99	87.93	8.85	7.23	5.85	18.91	7.85
EC	organic-solvent	24.9	400.52	Pinoxaden	0.000114573		3.59	122.81	-1.82	4	0	1.76	59.08	655.71	5.08	43.57	liquid	0.15	human	isolated epidermis	2.54	water with 50% EtOH	non-occlusive	0.001499	yes	5	NA	NA	0.003807	static, stirred	0.13	6	24	24	18.8	8.1	29.1	3.81	2.03	5.69	2.61	0.59	3.47	78.22	12.3	22.62	8.34	34.79	25.06
EC	organic-solvent	24.9	400.52	Pinoxaden	0.000114573		3.59	122.81	-1.82	4	0	1.76	59.08	655.71	5.08	43.57	liquid	0.15	human	isolated epidermis	2.54	water with 50% EtOH	non-occlusive	0.001499	yes	5	NA	NA	0.003807	static, stirred	NA	6	6	6	1.7	0.83	2.55	1.51	0.47	2.21	2.07	0.32	2.54	104.13	4.74	3.21	0.93	4.55	5.28
AI	other	NA	246.28	Oxydemeton-methyl	14.09		-0.74	58.27	-7.8	2	0	3.61	52.6	362.23	-0.54	23.31	liquid	192.5	human	isolated epidermis	0.64	water, saline or culture medium with BSA	non-occlusive	3.01	no	0	NA	NA	1.93	static, stirred	0.0016	4	24	24	0.08	0.09	0.22	6.12	1.09	7.58	NA	NA	NA	87.39	18.12	6.22	1.05	7.61	6.22
AI	other	NA	246.28	Oxydemeton-methyl	14.09		-0.74	58.27	-7.8	2	0	3.61	52.6	362.23	-0.54	23.31	liquid	3.7	human	isolated epidermis	0.64	water, saline or culture medium with BSA	non-occlusive	0.06	no	0	NA	NA	0.04	static, stirred	0.003	4	24	24	0.19	0.13	0.36	25.22	11.46	40.84	NA	NA	NA	82.61	14.37	25.4	11.46	41.06	25.4
AI	other	NA	246.28	Oxydemeton-methyl	14.09		-0.74	58.27	-7.8	2	0	3.61	52.6	362.23	-0.54	23.31	liquid	0.38	human	isolated epidermis	0.64	water, saline or culture medium with BSA	non-occlusive	0.01	no	0	NA	NA	0.00376	static, stirred	0.05	4	24	24	1.59	2.64	5.55	25.47	7.79	36.31	NA	NA	NA	78.3	6.23	27.07	7.16	36.56	27.07
AI	other	NA	141.12	Methamidophos	183.79		-0.8	31.68	15.57	1	1	3.36	52.32	195.15	-0.32	12.75	liquid	600	human	isolated epidermis	0.64	NA	non-occlusive	9.37	no	0	170	210	6	static, stirred	NA	4	24	24	0.3	NA	0.3	3.3	0.6	4.2	NA	NA	NA	102.6	3.3	3.63	0.67	4.5	3.63
AI	other	NA	141.12	Methamidophos	183.79		-0.8	31.68	15.57	1	1	3.36	52.32	195.15	-0.32	12.75	liquid	60	human	isolated epidermis	0.64	NA	non-occlusive	0.94	no	0	170	210	0.6	static, stirred	NA	4	24	24	0.7	0.3	1.1	11.6	3.3	13.9	NA	NA	NA	83.6	3.8	12.33	3.41	15	12.33
AI	other	NA	141.12	Methamidophos	183.79		-0.8	31.68	15.57	1	1	3.36	52.32	195.15	-0.32	12.75	liquid	2	human	isolated epidermis	0.64	NA	non-occlusive	0.03	no	0	170	210	0.02	static, stirred	NA	4	24	24	1	0.3	1.3	36.3	7.9	43.3	NA	NA	NA	62.5	9	37.3	7.96	44.1	37.3
AI	other	NA	347.24	Tolylfluanid	0.02		3.9	78.79	-0.43	3	0	2.71	40.62	429.68	3.73	31.13	liquid	63.8	human	isolated epidermis	0.64	water, saline or culture medium with BSA	non-occlusive	0.64	no	0	NA	NA	0.41	static, stirred	0.01	4	24	24	1.6	0.3	2	81	12.7	96.6	NA	NA	NA	22.6	8.6	82.58	12.91	98.2	82.58
AI	other	NA	347.24	Tolylfluanid	0.02		3.9	78.79	-0.43	3	0	2.71	40.62	429.68	3.73	31.13	liquid	7.1	human	isolated epidermis	0.64	water, saline or culture medium with BSA	non-occlusive	0.07	no	0	NA	NA	0.05	static, stirred	0.04	4	24	24	6.2	2.2	9.3	46.2	13.3	56.7	NA	NA	NA	40.3	15.1	52.38	11.08	60.9	52.38
EC	organic-solvent	200	255.03	Fluroxypyr	255.03		1.17	52.3	2.41	5	2	2.34	85.44	264.84	-1.91	19.44	liquid	288	human	dermatomed	0.64	water, saline or culture medium with surfactant	NA	2.82	yes	15	300	400	1.8	dynamic	NA	6	8	24	0.12	0.05	0.19	0.35	0.1	0.49	0.61	0.23	1.03	96.18	1.53	0.47	0.11	0.59	1.07
EC	organic-solvent	200	255.03	Fluroxypyr	255.03		1.17	52.3	2.41	5	2	2.34	85.44	264.84	-1.91	19.44	liquid	0.24	human	dermatomed	0.64	water, saline or culture medium with surfactant	NA	0.00254	yes	15	300	400	0.00162	dynamic	NA	6	8	24	1.89	1.49	4.13	7.1	2.19	8.76	15.35	4.56	20.9	59.55	5.65	8.99	2.6	11.16	24.34
EC	organic-solvent	40	428.87	Quizalofop-P-tefuryl	0.00307067		4.32	108.88	0.06	5	0	1.01	79.77	584.69	4.45	44.4	liquid	40	human	dermatomed	0.64	water, saline or culture medium with surfactant	non-occlusive	0.43	yes	5	380	400	0.28	dynamic	NA	9	8	24	0.68	0.37	1.48	0.94	0.5	1.59	0.67	0.46	1.68	96.98	1.17	1.62	0.81	3.04	2.29
EC	organic-solvent	40	428.87	Quizalofop-P-tefuryl	0.00307067		4.32	108.88	0.06	5	0	1.01	79.77	584.69	4.45	44.4	liquid	0.5	human	dermatomed	0.64	water, saline or culture medium with surfactant	non-occlusive	0.01	yes	5	380	400	0.00344	dynamic	NA	10	8	24	1.89	0.82	3.31	5.72	3.08	9.76	8.81	3.42	15.38	80.98	4.13	7.61	3.49	12.96	16.42
EC	organic-solvent	40	428.87	Quizalofop-P-tefuryl	0.00307067		4.32	108.88	0.06	5	0	1.01	79.77	584.69	4.45	44.4	liquid	0.25	human	dermatomed	0.64	water, saline or culture medium with surfactant	non-occlusive	0.00266	yes	5	380	400	0.0017	dynamic	NA	9	8	24	1.72	0.71	3.06	7.11	6.16	21.77	10.13	3.9	16.36	79.23	8.42	8.84	6.74	24.83	18.97
SC	water-based	125	313.35	Kresoxim-methyl	0.02		3.4	87.45	-0.16	4	0	1.93	57.12	475.33	4.34	33.73	liquid	125	human	dermatomed	1	water with 50% EtOH	semi-occlusive	1.25	yes	2	263	400	1.25	static, stirred	0.0006	7	8	24	0.42	1.01	2.7	0.06	0.1	0.28	NA	NA	NA	100.62	1.43	0.48	1.1	2.98	0.48
SC	water-based	125	313.35	Kresoxim-methyl	0.02		3.4	87.45	-0.16	4	0	1.93	57.12	475.33	4.34	33.73	liquid	0.313	human	dermatomed	1	water, saline or culture medium	semi-occlusive	0.00313	yes	2	263	400	0.00313	static, stirred	0.0043	7	8	24	0.59	0.3	1.11	0.18	0.1	0.32	0.19	0.18	0.54	94.32	1.06	0.77	0.33	1.25	0.97
OD	organic-solvent	200	255.66	Imidacloprid	0.43		0.57	62.54	-0.12	6	1	1.77	83.66	320.88	0.53	23.06	liquid	0.7	human	dermatomed	1	water, saline or culture medium with BSA	non-occlusive	0.01	yes	9	505	693	0.01	dynamic	NA	5	8	24	3.98	1.53	5.65	2.9	0.53	3.56	1.16	0.47	1.73	83.61	2.39	6.88	2.04	8.97	8.04
OD	organic-solvent	200	255.66	Imidacloprid	0.43		0.57	62.54	-0.12	6	1	1.77	83.66	320.88	0.53	23.06	liquid	0.07	human	dermatomed	1	water, saline or culture medium with BSA	non-occlusive	0.0007	yes	7	505	693	0.0007	dynamic	NA	4	8	24	2.61	1.6	4.65	2.11	1.52	4.12	1.3	0.37	1.83	85.56	2	4.72	0.83	5.54	6.01
OD	organic-solvent	200	255.66	Imidacloprid	0.43		0.57	62.54	-0.12	6	1	1.77	83.66	320.88	0.53	23.06	liquid	200	human	dermatomed	1	water, saline or culture medium with BSA	non-occlusive	2	yes	6	505	693	2	dynamic	NA	4	8	24	0.08	0.09	0.19	0.1	0.07	0.2	0.12	0.14	0.33	91.22	3.12	0.19	0.14	0.39	0.3
NA	NA	360	169.07	Glyphosate	1931460		-4	31.35	-0.58	6	4	3.21	106.86	219.92	-6.9	12.9	liquid	366	human	isolated epidermis	2.54	water, saline or culture medium	non-occlusive	3.66	yes	5	NA	NA	9.3	static, stirred	NA	5	8	24	0.1	0.05	0.25	0.04	0.02	0.11	0.02	0.01	0.03	109.87	2.42	0.14	0.1	0.26	0.16
NA	NA	360	169.07	Glyphosate	1931460		-4	31.35	-0.58	6	4	3.21	106.86	219.92	-6.9	12.9	liquid	2.72	human	isolated epidermis	2.54	water, saline or culture medium	non-occlusive	0.03	yes	5	NA	NA	0.07	static, stirred	NA	5	8	24	0.18	0.08	0.39	0.36	0.19	1.07	0.12	0.09	0.26	104.89	1.6	0.54	0.57	1.46	0.66
NA	NA	4.4	292.33	Coumatetralyl	0.04		4.23	84.88	5.64	2	1	1.54	46.53	396.19	2.42	32.46	liquid	4.4	human	dermatomed	1	water, saline or culture medium with BSA	non-occlusive	0.04	yes	19	372	535	0.04	dynamic	NA	4	8	24	0.27	0.44	0.93	0.11	0.16	0.34	0.09	0.1	0.21	96.05	1.65	0.38	0.41	0.95	0.47
SL	water-based	600	221.03	D, 2,4-	221.03		2.81	48.22	2.81	3	1	2.08	46.53	253.88	-0.94	19.13	liquid	1.5	human	dermatomed	0.64	water, saline or culture medium	non-occlusive	0.0014	yes	7	200	200	0.000896	dynamic	NA	5	8	24	1.53	1.21	2.92	0.14	0.16	0.38	2.36	0.96	3.43	97.75	2.67	1.67	1.37	3.3	4.02
SL	water-based	600	221.03	D, 2,4-	221.03		2.81	48.22	2.81	3	1	2.08	46.53	253.88	-0.94	19.13	liquid	600	human	dermatomed	0.64	water, saline or culture medium	non-occlusive	5.63	yes	7	200	200	3.6	dynamic	NA	5	8	24	0.03	0.02	0.05	0.01	NA	0.01	0.04	0.04	0.09	99.56	1.19	0.04	0.02	0.06	0.08
EC	organic-solvent	61.6	381.31	Fluxapyroxad	0.00109917		3.47	101.01	14.15	2	1	1.59	46.92	455.45	4.11	32.95	liquid	61.6	human	dermatomed	1	water with 50% EtOH	semi-occlusive	0.63	yes	2	350	420	0.63	static, stirred	0.01	5	6	24	0.68	0.25	0.94	3.59	2.97	7.43	0.18	0.15	0.36	94.72	5.3	4.27	3.1	8.37	4.45
EC	organic-solvent	61.6	381.31	Fluxapyroxad	0.00109917		3.47	101.01	14.15	2	1	1.59	46.92	455.45	4.11	32.95	liquid	0.3125	human	dermatomed	1	water with < 50% EtOH	semi-occlusive	0.003125	yes	2	350	420	0.003125	static, stirred	0.21	5	6	24	13.9	2	17.2	1.07	0.76	2.42	0.28	0.23	0.68	75.72	5.6	15.03	2.73	19.62	15.31
CS	other	400	269.77	Acetochlor	0.05		3.03	74.08	16.6	2	0	2.78	29.54	435.53	3.5	28.62	liquid	400	human	dermatomed	0.64	water, saline or culture medium with surfactant	occlusive	3.74	yes	1	574	658	2.39	dynamic	0.0012	6	8	24	0.2	0.1	0.31	0.13	NA	0.19	0.15	0.1	0.27	102.4	2.5	0.35	0.06	0.42	0.5
CS	other	200	269.77	Acetochlor	0.05		3.03	74.08	16.6	2	0	2.78	29.54	435.53	3.5	28.62	liquid	5	human	dermatomed	0.64	water, saline or culture medium with surfactant	occlusive	0.05	yes	1	574	658	0.03	dynamic	0.07	6	8	24	4.8	2.4	8.54	0.96	0.4	1.61	0.54	0.1	0.78	89.5	3.5	5.71	2.73	9.71	6.25
SP	solid	150	196.63	Aviglycine hydrochloride	4992.04		-4.46	39.59	2.3	5	3	NA	98.57	235.35	-5.5	15.85	liquid	25	human	isolated epidermis	2.54	water, saline or culture medium	non-occlusive	0.25	yes	NA	NA	NA	0.64	static	0.04	6	24	24	1.39	1.68	4.68	0.11	0.08	0.19	0.03	0.01	0.04	102.68	11.7	1.5	1.72	4.85	1.54
SP	solid	150	196.63	Aviglycine hydrochloride	4992.04		-4.46	39.59	2.3	5	3	NA	98.57	235.35	-5.5	15.85	liquid	2.5	human	isolated epidermis	2.54	water, saline or culture medium	non-occlusive	0.03	yes	NA	NA	NA	0.06	static	0.0028	4	24	24	0.21	0.07	0.31	0.51	0.61	1.41	0.09	0.02	0.11	108.5	19.5	0.71	0.6	1.58	0.81
SP	solid	150	196.63	Aviglycine hydrochloride	4992.04		-4.46	39.59	2.3	5	3	NA	98.57	235.35	-5.5	15.85	liquid	0.125	human	isolated epidermis	2.54	water, saline or culture medium	non-occlusive	0.00125	yes	NA	NA	NA	0.003175	static	0.01	6	24	24	0.64	0.41	1.46	0.62	0.91	2.47	0.46	0.22	0.65	90.15	15.1	1.26	1.32	3.93	1.72
WG	solid	500	343.21	Boscalid	4.6106e-05		4	95.24	14.27	2	1	1.51	41.99	418.5	4.92	36.79	liquid	10	human	isolated epidermis	1.77	water with 50% EtOH	non-occlusive	0.09	no	0	NA	NA	0.16	static, stirred	0.01	5	24	24	4.01	5.71	14.11	17.29	14.1	38.02	NA	NA	NA	75.26	21.87	21.3	16.3	40.55	21.3
WG	solid	500	343.21	Boscalid	4.6106e-05		4	95.24	14.27	2	1	1.51	41.99	418.5	4.92	36.79	liquid	1	human	isolated epidermis	1.77	water with 50% EtOH	non-occlusive	0.01	no	0	NA	NA	0.01	static, stirred	0.02	5	24	24	5.03	4.61	12	61.59	18.16	82.19	NA	NA	NA	31.47	19.25	66.61	20.01	84.16	66.61
WG	solid	500	343.21	Boscalid	4.6106e-05		4	95.24	14.27	2	1	1.51	41.99	418.5	4.92	36.79	liquid	100	human	isolated epidermis	1.77	water with 50% EtOH	non-occlusive	0.81	no	0	NA	NA	1.43	static, stirred	0.01	4	24	24	1.13	0.64	2.25	1.09	0.32	1.42	NA	NA	NA	95.6	2.44	2.09	0.78	3.37	2.09
SC	water-based	400	276.92	Bromoxynil	6.74		3.39	49.01	5.11	2	1	2.25	44.02	203.52	1.39	18.79	liquid	400	human	dermatomed	1	water, saline or culture medium with BSA	non-occlusive	4	yes	NA	475	553	4	dynamic	NA	5	8	24	0.14	0.04	0.18	0.05	0.03	0.07	0.04	0.03	0.09	98.14	2.41	0.19	0.03	0.23	0.23
SC	water-based	400	276.92	Bromoxynil	6.74		3.39	49.01	5.11	2	1	2.25	44.02	203.52	1.39	18.79	liquid	2.5	human	dermatomed	1	water, saline or culture medium with BSA	non-occlusive	0.03	yes	NA	461	552	0.03	dynamic	NA	4	8	24	2.94	1.57	5.07	0.5	0.3	0.9	1.39	0.42	1.88	84.99	7.22	3.44	1.74	5.63	4.83
FS	water-based	125	434.29	Cyfluthrin, beta-	0.000160955		5.95	119.31	10.49	2	0	1.39	59.32	547.43	5.59	42.12	liquid	125	human	dermatomed	0.64	water, saline or culture medium with surfactant	non-occlusive	1.23	yes	5	300	400	0.79	dynamic	NA	7	8	24	0.04	0.06	0.15	0.06	0.07	0.2	0.52	0.43	1.12	92.9	4.19	0.1	0.08	0.21	0.62
FS	water-based	125	434.29	Cyfluthrin, beta-	0.000160955		5.95	119.31	10.49	2	0	1.39	59.32	547.43	5.59	42.12	liquid	40	human	dermatomed	0.64	water, saline or culture medium with surfactant	non-occlusive	0.38	yes	5	300	400	0.24	dynamic	NA	5	8	24	0.03	0.01	0.05	0.01	0.01	0.03	0.87	0.91	2.27	93.64	2.63	0.04	0.02	0.07	0.91
SL	water-based	480	221.03	Dicamba	221.03		2.21	49.39	2.54	3	1	2.5	46.53	249.77	-0.8	19.13	liquid	1.2	human	dermatomed	0.64	water with 50% EtOH	non-occlusive	0.01	no	0	200	200	0.01	dynamic	0.03	5	24	24	5.43	5.94	15.79	24.1	4.35	28.82	NA	NA	NA	70.94	9.65	29.53	8.82	44.61	29.53
SL	water-based	480	221.03	Dicamba	221.03		2.21	49.39	2.54	3	1	2.5	46.53	249.77	-0.8	19.13	liquid	480	human	dermatomed	0.64	water with 50% EtOH	non-occlusive	4.32	no	0	200	200	2.76	dynamic	0.00012	5	24	24	0.01	0.01	0.03	0.02	0.01	0.03	NA	NA	NA	102.35	1.73	0.03	0.01	0.04	0.03
WG	solid	350	483.15	Chlorantraniliprole	8.22061e-05		3.98	115.08	13.79	4	2	1.59	88.91	517.54	4.87	41.73	solid	350	human	dermatomed	0.64	water, saline or culture medium	non-occlusive	1.73	yes	6	450	450	1.12	static, stirred	NA	6	6	24	NA	NA	NA	0.07	0.11	0.3	7.28	3.71	11.6	87.37	3.41	0.07	0.11	0.3	7.35
WG	solid	350	483.15	Chlorantraniliprole	8.22061e-05		3.98	115.08	13.79	4	2	1.59	88.91	517.54	4.87	41.73	solid	350	human	dermatomed	0.64	water, saline or culture medium	non-occlusive	1.77	yes	6	450	450	1.12	static, stirred	NA	6	6	6	NA	NA	NA	0.23	0.17	0.38	3.91	3.59	10.6	90.56	4.65	0.23	0.17	0.38	4.14
WG	solid	750	410.41	Nicosulfuron	14.64		0.01	100.11	4.98	9	2	1.83	152.71	551.01	-0.13	37.41	solid	750	human	dermatomed	0.64	water, saline or culture medium	non-occlusive	3.72	yes	1	400	400	2.38	static, stirred	NA	6	6	6	0.0002	0.00014	0.0004	0.01	0.01	0.03	0.42	0.21	0.73	86.91	7.26	0.01	0.01	0.03	0.42
WG	solid	750	410.41	Nicosulfuron	14.64		0.01	100.11	4.98	9	2	1.83	152.71	551.01	-0.13	37.41	liquid	0.075	human	dermatomed	0.64	water, saline or culture medium	non-occlusive	0.000676	yes	1	400	400	0.0004326	static, stirred	NA	6	6	24	0.26	0.07	0.32	0.69	0.6	1.6	5.53	2.39	8.74	92.87	5.8	0.87	0.62	1.6	6.39
WG	solid	750	410.41	Nicosulfuron	14.64		0.01	100.11	4.98	9	2	1.83	152.71	551.01	-0.13	37.41	liquid	0.075	human	dermatomed	0.64	water, saline or culture medium	non-occlusive	0.000803	yes	1	400	400	0.0005139	static, stirred	NA	6	6	24	0.26	0.11	0.4	0.07	0.04	0.11	9.7	3.99	14.3	90.39	7.43	0.26	0.16	0.43	9.95
SL	water-based	400	230.24	Asulam	584.09		-0.27	54.11	3.03	4	2	2.29	98.49	307.25	-0.58	21.31	liquid	400	human	dermatomed	1	water, saline or culture medium with BSA	NA	4	yes	2	437	545	4	dynamic	NA	5	8	24	0.03	0.04	NA	0.14	0.13	NA	0.16	0.1	NA	108.92	1.9	0.17	NA	NA	0.33
SL	water-based	400	230.24	Asulam	584.09		-0.27	54.11	3.03	4	2	2.29	98.49	307.25	-0.58	21.31	liquid	4	human	dermatomed	1	water, saline or culture medium with BSA	NA	0.04	yes	2	437	545	0.04	dynamic	NA	6	8	24	0.03	0.05	NA	0.62	0.49	NA	1.15	0.42	NA	90.79	2.98	0.65	NA	NA	1.8
WP	solid	150	349.74	Clodinafop-propargyl	0.00121848		3.9	84.87	-2.18	3	0	1.59	57.65	447.4	3.86	32.82	liquid	0.5	human	isolated epidermis	0.64	water with 50% EtOH	non-occlusive	0.04	no	0	NA	NA	0.02	dynamic	2.58	5	48	48	31.5	8	40.5	23.5	9.3	38.8	NA	NA	NA	37.4	4.4	54.82	6.04	61.2	54.82
SL	water-based	60	291.78	Cyproconazole	0.02		2.9	90.5	2	3	1	1.55	50.94	422.02	2.85	30.42	liquid	60	human	dermatomed	1.77	water, saline or culture medium with BSA	non-occlusive	0.64	no	0	400	400	1.13	static, stirred	0.01	5	24	24	1.32	0.91	2.65	22.54	15.27	39.03	NA	NA	NA	66.42	24.82	23.87	15.06	40.85	23.87
SL	water-based	60	291.78	Cyproconazole	0.02		2.9	90.5	2	3	1	1.55	50.94	422.02	2.85	30.42	liquid	1.02	human	dermatomed	1.77	water, saline or culture medium with BSA	non-occlusive	0.01	no	0	400	400	0.02	static, stirred	0.26	5	24	24	25.67	10.52	41.52	27.44	14.99	51.87	NA	NA	NA	47.78	10.3	53.11	11.56	67.73	53.11
SL	water-based	60	291.78	Cyproconazole	0.02		2.9	90.5	2	3	1	1.55	50.94	422.02	2.85	30.42	liquid	0.12	human	dermatomed	1.77	water, saline or culture medium with BSA	non-occlusive	0.0012	no	0	400	400	0.002124	static, stirred	2.6	5	24	24	49.22	23.25	88.52	22.79	11.2	34.34	NA	NA	NA	35.52	18.92	71.82	13.62	93.77	71.82
SC	water-based	338	363.39	Topramezone	363.39		1.44	102.66	3.62	7	1	1.58	110.85	487.82	-0.02	35.21	liquid	338	human	dermatomed	1	water with 50% EtOH	semi-occlusive	3.72	yes	1	400	400	3.72	static	0.01	10	24	24	0.34	0.14	0.62	0.42	0.43	1.32	1.74	1.09	3.39	96.04	4.54	0.76	0.56	1.94	2.5
SC	water-based	338	363.39	Topramezone	363.39		1.44	102.66	3.62	7	1	1.58	110.85	487.82	-0.02	35.21	liquid	0.38	human	dermatomed	1	water with 50% EtOH	semi-occlusive	0.0038	yes	1	400	400	0.0038	static	0.06	8	24	24	3.05	2.63	8.62	2.38	3.46	10.19	2.73	2.89	7.8	86.21	11.35	5.42	3.86	11.6	8.15
WP	solid	37.5	335.83	Cloquintocet-methyl	0.00122358		5.03	89.6	2.03	3	0	1.69	48.42	512.07	4.83	36.83	liquid	12.5	human	isolated epidermis	0.64	water with 50% EtOH	non-occlusive	1.11	no	0	NA	NA	0.71	dynamic	0.03	7	48	48	0.2	0.1	0.6	0.4	0.5	1.6	NA	NA	NA	92.7	8.4	0.63	0.54	1.8	0.63
WP	solid	37.5	335.83	Cloquintocet-methyl	0.00122358		5.03	89.6	2.03	3	0	1.69	48.42	512.07	4.83	36.83	liquid	1.25	human	isolated epidermis	0.64	water with 50% EtOH	non-occlusive	0.1	no	0	NA	NA	0.06	dynamic	1.18	7	48	48	8.8	6	22.4	4.1	1.9	7	NA	NA	NA	84.1	6.7	12.96	5.33	24.5	12.96
EC	organic-solvent	400	315.4	Flusilazole	0.11		3.7	89.79	2.32	2	0	1.71	30.71	429.34	4.68	31.4	liquid	0.5	human	isolated epidermis	1.77	water with 50% EtOH	non-occlusive	0.01	no	0	NA	NA	0.01	static, stirred	0.07	6	8	8	3.61	2.29	6.62	63.89	17.15	79.8	NA	NA	NA	40.4	15.31	67.33	15.17	80.32	67.33
EC	organic-solvent	400	315.4	Flusilazole	0.11		3.7	89.79	2.32	2	0	1.71	30.71	429.34	4.68	31.4	liquid	400	human	isolated epidermis	1.77	water with 50% EtOH	non-occlusive	4	no	0	NA	NA	7.08	static, stirred	0.02	4	6	48	4.18	1.83	6.03	14	11.44	31.09	NA	NA	NA	67.84	33.86	18.19	12.14	36.19	18.19
EC	organic-solvent	400	315.4	Flusilazole	0.11		3.7	89.79	2.32	2	0	1.71	30.71	429.34	4.68	31.4	liquid	400	human	isolated epidermis	1.77	water with 50% EtOH	non-occlusive	4	no	0	NA	NA	7.08	static, stirred	0.01	6	6	6	0.21	0.3	0.62	17.04	6.55	24.15	NA	NA	NA	60.7	20.16	17.24	6.75	24.21	17.24
EC	organic-solvent	400	315.4	Flusilazole	0.11		3.7	89.79	2.32	2	0	1.71	30.71	429.34	4.68	31.4	liquid	50	human	isolated epidermis	1.77	water with 50% EtOH	non-occlusive	0.5	no	0	NA	NA	0.89	static, stirred	0.06	7	8	8	1.21	1.78	4.99	35.1	18.69	70.99	NA	NA	NA	48.56	16.45	36.31	18	71.52	36.31
EC	organic-solvent	400	315.4	Flusilazole	0.11		3.7	89.79	2.32	2	0	1.71	30.71	429.34	4.68	31.4	liquid	5	human	isolated epidermis	1.77	water with 50% EtOH	non-occlusive	0.05	no	0	NA	NA	0.09	static, stirred	0.02	4	8	8	13.62	5	5.92	23.31	12.2	33.33	NA	NA	NA	63.3	18.27	27.3	16.53	46.95	27.3
SC	water-based	137	301.3	Flutriafol	0.04		2.29	89.85	12.55	3	1	1.76	50.94	397.13	2.6	29.03	liquid	135.5	human	scissors	0.64	water, saline or culture medium with BSA	occlusive	1.1	yes	5	561	701	0.71	dynamic	0.001	5	8	24	0.13	0.02	0.14	0.21	0.13	0.39	1.39	0.44	2.14	106.19	7.2	0.34	0.12	0.48	1.6
SC	water-based	137	301.3	Flutriafol	0.04		2.29	89.85	12.55	3	1	1.76	50.94	397.13	2.6	29.03	liquid	0.025	human	scissors	0.64	water, saline or culture medium with BSA	occlusive	0.000234	yes	5	687	849	0.00015	dynamic	0.28	6	8	24	32.02	6.57	40.8	13.62	4.17	18.07	9.4	2.3	13.2	41.11	7.91	45.64	7.62	56.24	55.05
FS	water-based	350	255.66	Imidacloprid	0.43		0.57	62.54	-0.12	6	1	1.77	83.66	320.88	0.53	23.06	liquid	70	human	dermatomed	1	water, saline or culture medium with BSA	NA	0.7	yes	18	400	602	0.7	dynamic	NA	6	8	24	0.05	0.04	0.12	0.03	0.01	0.04	0.02	0.01	0.05	104.92	1.76	0.09	0.04	0.16	0.11
FS	water-based	350	255.66	Imidacloprid	0.43		0.57	62.54	-0.12	6	1	1.77	83.66	320.88	0.53	23.06	liquid	0.5	human	dermatomed	1	water, saline or culture medium with BSA	NA	0.01	yes	16	438	602	0.01	dynamic	NA	6	8	24	1.16	0.52	1.84	1.01	0.82	2.43	2.84	0.87	3.82	100.59	2.12	2.17	0.91	3.89	5.01
FS	water-based	350	255.66	Imidacloprid	0.43		0.57	62.54	-0.12	6	1	1.77	83.66	320.88	0.53	23.06	liquid	350	human	dermatomed	1	water, saline or culture medium with BSA	NA	3.5	yes	15	517	602	3.5	dynamic	NA	6	8	24	0.02	0.02	0.04	0.01	0.01	0.02	0.0025	0.01	0.01	100.25	3.89	0.03	0.02	0.06	0.04
WG	solid	799	296.55	Folpet	0.00244434		2.85	66.59	NA	2	0	1.84	37.38	289.31	3.78	24.85	solid	799	human	isolated epidermis	0.6	water, saline or culture medium with BSA	non-occlusive	0.27	no	0	140	190	0.16	static, stirred	0.03	3	48	48	3	0.5	3.6	12.2	8	17.6	NA	NA	NA	88.3	9.3	15.2	7.5	20.4	15.2
SC	water-based	393	296.55	Folpet	0.00244434		2.85	66.59	NA	2	0	1.84	37.38	289.31	3.78	24.85	liquid	393	human	isolated epidermis	0.6	water, saline or culture medium with BSA	non-occlusive	0.25	no	0	160	200	0.15	static, stirred	0.03	3	48	48	2.7	0.3	3	19.4	14.7	36.6	NA	NA	NA	71.4	15.3	22.1	14.7	38.9	22.1
WP	solid	496	296.55	Folpet	0.00244434		2.85	66.59	NA	2	0	1.84	37.38	289.31	3.78	24.85	liquid	496	human	isolated epidermis	0.6	water, saline or culture medium with BSA	non-occlusive	0.26	no	0	150	200	0.16	static, stirred	0.03	3	48	48	2.5	0.9	3.2	33.4	16.5	27.6	NA	NA	NA	59.1	14.4	35.8	16.6	54.7	35.8
EC	organic-solvent	131.39	408.38	Trifloxystrobin	0.00348467		6.62	100.62	2.37	5	0	1.85	69.48	553.75	4.8	37.5	liquid	131.39	human	isolated epidermis	0.64	water, saline or culture medium with BSA	non-occlusive	10.27	no	0	NA	NA	6.57	static, stirred	0.01	4	48	48	0.2	0.1	0.3	27.1	17.5	48.4	NA	NA	NA	69.1	18.9	27.3	17.5	48.7	27.3
EC	organic-solvent	131.39	408.38	Trifloxystrobin	0.00348467		6.62	100.62	2.37	5	0	1.85	69.48	553.75	4.8	37.5	liquid	18.92	human	isolated epidermis	0.64	water, saline or culture medium with BSA	non-occlusive	1.48	no	0	NA	NA	0.95	static, stirred	0.0044	5	48	48	0.1	NA	0.2	3.5	1	4.6	NA	NA	NA	101.6	3.8	3.66	1.04	4.8	3.66
EC	organic-solvent	131.39	408.38	Trifloxystrobin	0.00348467		6.62	100.62	2.37	5	0	1.85	69.48	553.75	4.8	37.5	liquid	3.02	human	isolated epidermis	0.64	water, saline or culture medium with BSA	non-occlusive	0.24	no	0	NA	NA	0.15	static, stirred	0.02	5	48	48	0.4	0.2	0.7	4.6	1.3	5.9	NA	NA	NA	89.5	2.1	5.02	1.35	6.3	5.02
SC	water-based	513	330.17	Iprodione	0.03		3	77.64	10.71	3	1	1.94	69.72	408.71	2.29	30.03	liquid	513	human	isolated epidermis	2.54	water with 50% EtOH	non-occlusive	5.13	no	0	NA	NA	13.03	static, stirred	0.00127	12	24	24	NA	NA	NA	19	27.62	96.5	NA	NA	NA	64.3	NA	19	27.62	96.5	19
SL	water-based	60	319.83	Metconazole	0.03		3.93	99.57	2.01	3	1	1.66	50.94	483.7	3.59	34.02	liquid	60	human	dermatomed	1	water with 50% EtOH	semi-occlusive	0.72	yes	1	400	400	0.72	static	0.03	7	24	24	3.76	1.99	6.36	0.65	0.41	1.4	0.26	0.18	0.46	93.5	6.93	4.42	2.24	7.01	4.68
SL	water-based	60	319.83	Metconazole	0.03		3.93	99.57	2.01	3	1	1.66	50.94	483.7	3.59	34.02	liquid	0.225	human	dermatomed	1	water with 50% EtOH	semi-occlusive	0.02	yes	1	400	400	0.02	static	4.62	8	24	24	64.02	1.72	83.45	1.17	0.39	1.85	1.22	0.81	2.31	31.47	17.73	62.21	18.23	84.42	66.43
PS	other	0.084	225.31	Methiocarb	0.19		2.92	63.61	14.77	1	1	2.29	38.33	349.59	3.13	24.3	solid	0.084	human	dermatomed	1	water, saline or culture medium with BSA	non-occlusive	0.42	yes	6	505	553	5	dynamic	NA	5	8	24	0.14	0.07	0.23	0.02	0.02	0.04	0.01	0.07	0.01	91.72	12	0.16	0.07	0.23	0.16
SE	organic-solvent	30	326.4	Dimoxystrobin	0.01		5.36	94.44	1.12	4	1	1.87	59.92	508.58	3.89	35.94	liquid	30	human	isolated epidermis	1.77	water with 50% EtOH	non-occlusive	0.3	no	0	NA	NA	0.53	static, stirred	0.00028	5	24	24	1.28	1.5	3.7	1.88	2.16	5.74	NA	NA	NA	87.94	12.3	3.16	2.74	7.29	3.16
SE	organic-solvent	30	326.4	Dimoxystrobin	0.01		5.36	94.44	1.12	4	1	1.87	59.92	508.58	3.89	35.94	liquid	6	human	isolated epidermis	1.77	water with 50% EtOH	non-occlusive	0.06	no	0	NA	NA	0.11	static, stirred	0.01	5	24	24	2.23	1.9	5.37	9.83	7.04	18.46	NA	NA	NA	78.58	7.33	12.06	8.66	23.83	12.06
SE	organic-solvent	30	326.4	Dimoxystrobin	0.01		5.36	94.44	1.12	4	1	1.87	59.92	508.58	3.89	35.94	liquid	1.2	human	isolated epidermis	1.77	water with 50% EtOH	non-occlusive	0.01	no	0	NA	NA	0.02	static, stirred	0.04	6	24	24	1.87	1.37	4.16	2.56	2.11	5.74	NA	NA	NA	92.54	6.76	4.43	3.27	8.76	4.43
SE	organic-solvent	30	326.4	Dimoxystrobin	0.01		5.36	94.44	1.12	4	1	1.87	59.92	508.58	3.89	35.94	liquid	30	human	isolated epidermis	1.77	water with 50% EtOH	non-occlusive	0.3	no	0	NA	NA	0.53	static, stirred	0.01	6	24	24	2.88	3.43	8.52	13.02	12.58	33.39	NA	NA	NA	78.97	13.04	15.9	13.9	33.85	15.9
SC	water-based	128	329.76	Epoxiconazole	0.00274876		3.44	96.69	2	3	0	1.42	39.94	419.96	3.74	32.41	liquid	0.3	human	dermatomed	0.64	water, saline or culture medium with BSA	non-occlusive	0.003	yes	5	200	400	0.00192	static, stirred	NA	5	8	24	1.44	0.22	1.66	4.42	1.58	6.62	8.4	2.65	11.57	79.68	11.11	5.68	1.68	8.07	14.08
SC	water-based	128	329.76	Epoxiconazole	0.00274876		3.44	96.69	2	3	0	1.42	39.94	419.96	3.74	32.41	liquid	125	human	dermatomed	0.64	water, saline or culture medium with BSA	non-occlusive	1.25	yes	5	200	400	0.8	static, stirred	NA	6	8	24	0.04	0.02	0.06	0.01	0.02	0.03	0.15	0.1	0.34	97.82	5.16	0.05	0.03	0.09	0.2
EC	organic-solvent	435	378.92	Pyridate	1.1902e-06		5.73	105.77	0.13	4	0	1.54	52.08	558.85	6.61	41.88	liquid	8.58	human	isolated epidermis	0.64	water with 50% EtOH	non-occlusive	0.67	no	0	NA	NA	0.43	dynamic	0.53	6	48	48	17.45	8.03	26.04	36.19	13.56	49.88	NA	NA	NA	36.57	14.17	49.56	21.94	70.8	49.56
SC	water-based	745	265.9	Chlorothalonil	0.00259913		3.05	56.72	NA	2	0	2.82	47.58	232.14	4.1	21.85	liquid	7.44	human	isolated epidermis	2.54	water with 50% EtOH	non-occlusive	0.04	yes	5	NA	NA	0.09	static	0.00013	5	24	24	0.05	0.02	NA	0.43	0.13	NA	0.13	0.11	NA	105.21	NA	0.48	NA	NA	0.61
SC	water-based	745	265.9	Chlorothalonil	0.00259913		3.05	56.72	NA	2	0	2.82	47.58	232.14	4.1	21.85	liquid	7.44	human	isolated epidermis	2.54	water with 50% EtOH	non-occlusive	0.04	yes	5	NA	NA	0.09	static	0.00013	6	10	24	0.06	0.01	NA	1.23	1.58	NA	0.34	0.23	NA	94.09	NA	1.29	NA	NA	1.63
SC	water-based	745	265.9	Chlorothalonil	0.00259913		3.05	56.72	NA	2	0	2.82	47.58	232.14	4.1	21.85	liquid	0.92	human	isolated epidermis	2.54	water with 50% EtOH	non-occlusive	0.0046	yes	5	NA	NA	0.01	static	0.00011	5	24	24	0.28	0.14	NA	1.83	0.81	NA	0.14	0.06	NA	89.19	NA	2.11	NA	NA	2.25
SC	water-based	745	265.9	Chlorothalonil	0.00259913		3.05	56.72	NA	2	0	2.82	47.58	232.14	4.1	21.85	liquid	0.92	human	isolated epidermis	2.54	water with 50% EtOH	non-occlusive	0.0046	yes	5	NA	NA	0.01	static	0.0011	6	10	24	0.16	0.05	NA	1.21	0.64	NA	0.08	0.05	NA	91.37	NA	1.37	NA	NA	1.45
SC	water-based	745	265.9	Chlorothalonil	0.00259913		3.05	56.72	NA	2	0	2.82	47.58	232.14	4.1	21.85	liquid	745	human	isolated epidermis	2.54	water with 50% EtOH	non-occlusive	3.7	yes	5	NA	NA	9.4	static	1.75e-05	6	10	24	0.02	0.01	NA	0.02	0.01	NA	0.1	0.16	NA	101.38	NA	0.04	NA	NA	0.1
SC	water-based	745	265.9	Chlorothalonil	0.00259913		3.05	56.72	NA	2	0	2.82	47.58	232.14	4.1	21.85	liquid	745	human	isolated epidermis	2.54	water with 50% EtOH	non-occlusive	3.7	yes	5	NA	NA	9.4	static	1.75e-05	6	24	24	0.02	0.01	NA	0.02	0.01	NA	0.06	0.07	NA	107.08	NA	0.04	NA	NA	0.1
FS	water-based	17	326.22	Diniconazole-M	0.01		4.3	98.38	1.58	3	1	1.95	50.94	435.09	3.74	33.03	liquid	16.1	human	isolated epidermis	2.54	water with 50% EtOH	non-occlusive	0.16	yes	5	NA	NA	0.41	static, stirred	0.00062	6	6	24	0.47	0.22	0.72	0.02	0.02	0.04	0.04	0.01	0.05	105.15	6.65	0.49	0.21	0.75	0.53
SC	water-based	93.5	403.39	Azoxystrobin	0.000209656		2.5	108.74	0.94	5	0	1.56	103.56	536.46	4.22	41.54	liquid	93.5	human	dermatomed	2.54	water with 50% EtOH	non-occlusive	0.94	yes	2	400	400	2.38	static	NA	8	6	24	4.64	2.38	8.94	1.38	0.81	3.08	0.08	0.09	0.25	101.31	2.77	6.03	2.84	10.24	6.1
SC	water-based	93.5	403.39	Azoxystrobin	0.000209656		2.5	108.74	0.94	5	0	1.56	103.56	536.46	4.22	41.54	liquid	1.039	human	dermatomed	2.54	water with 50% EtOH	non-occlusive	0.01	yes	2	400	400	0.03	static	NA	8	6	24	2.06	1.19	4.82	1	0.96	3.24	0.06	0.03	0.09	103.99	2.41	3.06	1.4	5.61	3.1
SC	water-based	93.5	403.39	Azoxystrobin	0.000209656		2.5	108.74	0.94	5	0	1.56	103.56	536.46	4.22	41.54	liquid	0.134	human	dermatomed	2.54	water with 50% EtOH	non-occlusive	0.00134	yes	2	400	400	0.0034	static	NA	7	6	24	0.07	0.02	0.1	0.1	0.09	0.28	0.01	0.01	0.02	105.15	4.92	0.16	0.09	0.34	0.17
EC	organic-solvent	100	400.52	Pinoxaden	0.000114573		3.59	122.81	-1.82	4	0	1.76	59.08	655.71	5.08	43.57	liquid	100	human	isolated epidermis	2.54	water with 50% EtOH	non-occlusive	0.4	yes	5	NA	NA	0.99	static, stirred	NA	6	6	6	1.64	1.71	5.01	1.43	0.98	2.86	0.47	0.36	1.15	101.23	3.77	3.08	2.57	7.87	3.55
EC	organic-solvent	100	400.52	Pinoxaden	0.000114573		3.59	122.81	-1.82	4	0	1.76	59.08	655.71	5.08	43.57	liquid	100	human	isolated epidermis	2.54	water with 50% EtOH	non-occlusive	0.4	yes	5	NA	NA	0.99	static, stirred	0.04	6	24	24	8.58	7.99	24.7	9.59	5.23	19.3	1.15	0.43	1.68	75.6	10.9	18.16	11.21	34.26	19.31
EC	organic-solvent	100	400.52	Pinoxaden	0.000114573		3.59	122.81	-1.82	4	0	1.76	59.08	655.71	5.08	43.57	liquid	0.6	human	isolated epidermis	2.54	water with 50% EtOH	non-occlusive	0.01	yes	5	NA	NA	0.01	static, stirred	NA	4	6	6	0.23	0.15	0.48	7.29	3.95	12	0.39	0.09	0.53	97.35	5.4	7.51	4.09	12.48	7.9
EC	organic-solvent	100	400.52	Pinoxaden	0.000114573		3.59	122.81	-1.82	4	0	1.76	59.08	655.71	5.08	43.57	liquid	0.6	human	isolated epidermis	2.54	water with 50% EtOH	non-occlusive	0.01	yes	5	NA	NA	0.01	static, stirred	0.03	5	24	24	4.86	1.74	7.01	17.24	6.22	25.3	1.06	0.47	1.72	73.67	4.88	22.1	6.34	32.31	23.16
SC	water-based	500	296.55	Folpet	0.00244434		2.85	66.59	NA	2	0	1.84	37.38	289.31	3.78	24.85	liquid	500	human	dermatomed	2.54	water with 50% EtOH	non-occlusive	5	yes	2	400	400	12.7	static	NA	8	6	24	0.17	0.05	0.24	0.26	0.27	0.87	0.01	0.01	0.02	100.06	4.39	0.42	0.28	1.05	0.43
SC	water-based	500	296.55	Folpet	0.00244434		2.85	66.59	NA	2	0	1.84	37.38	289.31	3.78	24.85	liquid	5.5	human	dermatomed	2.54	water with 50% EtOH	non-occlusive	0.06	yes	2	400	400	0.14	static	NA	8	6	24	1.85	0.93	3.22	0.49	0.74	2.26	0.01	0.01	0.03	91.33	7.66	2.33	1.51	5.23	2.34
SC	water-based	500	296.55	Folpet	0.00244434		2.85	66.59	NA	2	0	1.84	37.38	289.31	3.78	24.85	liquid	0.7	human	dermatomed	2.54	water with 50% EtOH	non-occlusive	0.01	yes	2	400	400	0.02	static	NA	8	6	24	7.26	2.46	11.4	1.2	1.38	4.37	0.34	0.46	1.36	82.91	6.32	8.46	3.54	14.17	8.8
EC	organic-solvent	150	345.75	Triflumizole	0.02		1.4	83.83	5.86	3	0	2	39.41	450.78	3.56	30.38	liquid	150.9	human	dermatomed	0.64	water, saline or culture medium with surfactant	occlusive	1.29	yes	2	590	703	0.83	dynamic	0.00252	6	8	24	0.34	0.23	0.71	1.99	1.38	4.2	2.78	0.98	3.53	87.12	7.45	2.3	1.6	4.7	5.1
EC	organic-solvent	150	345.75	Triflumizole	0.02		1.4	83.83	5.86	3	0	2	39.41	450.78	3.56	30.38	liquid	0.17	human	dermatomed	0.64	water, saline or culture medium with surfactant	occlusive	0.00141	yes	2	501	678	0.000902	dynamic	0.01	6	8	24	3.37	0.59	4.07	11.65	7.3	23.19	5.04	2.03	7.4	74	8.33	15	7.1	25.7	20.1
SC	water-based	160	378.92	Pyridate	1.1902e-06		5.73	105.77	0.13	4	0	1.54	52.08	558.85	6.61	41.88	liquid	160	human	dermatomed	0.64	water, saline or culture medium with surfactant	non-occlusive	1.65	yes	11	200	400	1.05	dynamic	NA	7	6	24	0.23	0.05	0.3	0.13	0.05	0.2	1.01	0.21	1.4	94.86	4.9	0.36	0.08	0.5	1.37
SC	water-based	160	378.92	Pyridate	1.1902e-06		5.73	105.77	0.13	4	0	1.54	52.08	558.85	6.61	41.88	liquid	1.6	human	dermatomed	0.64	water, saline or culture medium with surfactant	non-occlusive	0.02	yes	10	200	400	0.01	dynamic	NA	11	6	24	1.28	0.61	2.5	1.47	1.02	4.1	8.06	3.95	14.1	88.36	5.06	2.75	1.51	6	10.82
EC	organic-solvent	25	434.29	Cyfluthrin, beta-	0.000160955		5.95	119.31	10.49	2	0	1.39	59.32	547.43	5.59	42.12	liquid	25	human	dermatomed	0.64	water, saline or culture medium with BSA	NA	0.27	yes	15	266	400	0.17	dynamic	NA	8	8	24	0.41	0.55	1.77	3.82	2.58	6.5	4.85	2.51	8.96	88.17	5.87	4.23	2.9	8.27	9.08
EC	organic-solvent	25	434.29	Cyfluthrin, beta-	0.000160955		5.95	119.31	10.49	2	0	1.39	59.32	547.43	5.59	42.12	liquid	0.0125	human	dermatomed	0.64	water, saline or culture medium with BSA	NA	0.00013	yes	15	266	400	8.32e-05	dynamic	NA	8	8	24	2.78	3	9.3	18.73	9.31	34.6	14.94	2.71	17.98	62.55	6.53	21.5	9.02	35.5	36.44
FS	water-based	80	434.29	Cyfluthrin, beta-	0.000160955		5.95	119.31	10.49	2	0	1.39	59.32	547.43	5.59	42.12	liquid	80	human	dermatomed	1	water, saline or culture medium with BSA	non-occlusive	0.7	yes	15	377	483	0.7	dynamic	NA	4	8	24	NA	NA	NA	0.01	0.01	0.02	0.04	0.03	0.06	104.88	2.42	0.01	0.01	0.02	0.04
FS	water-based	80	434.29	Cyfluthrin, beta-	0.000160955		5.95	119.31	10.49	2	0	1.39	59.32	547.43	5.59	42.12	liquid	40	human	dermatomed	1	water, saline or culture medium with BSA	non-occlusive	0.39	yes	15	377	483	0.39	dynamic	NA	6	8	24	0.01	0.02	0.05	0.02	0.02	0.05	0.11	0.13	0.35	97.91	1.21	0.03	0.02	0.06	0.14
FS	water-based	80	434.29	Cyfluthrin, beta-	0.000160955		5.95	119.31	10.49	2	0	1.39	59.32	547.43	5.59	42.12	liquid	11.4	human	dermatomed	1	water, saline or culture medium with BSA	non-occlusive	0.11	yes	15	377	483	0.11	dynamic	NA	6	8	24	0.01	0.01	0.03	0.15	0.22	0.49	0.17	0.11	0.29	99.8	1.12	0.16	0.22	0.49	0.33
SE	organic-solvent	100	221.64	Quinmerac	221.64		2.87	57.08	3.63	3	1	1.96	50.19	276.16	-0.27	22.92	liquid	100	human	dermatomed	1	water, saline or culture medium	semi-occlusive	1	yes	2	353	416	1	static, stirred	0.003	8	8	24	0.2	0.27	0.72	0.08	0.09	0.26	0.06	0.07	0.17	102.38	1.64	0.28	0.24	0.73	0.35
SE	organic-solvent	100	221.64	Quinmerac	221.64		2.87	57.08	3.63	3	1	1.96	50.19	276.16	-0.27	22.92	liquid	0.5	human	dermatomed	1	water, saline or culture medium	semi-occlusive	1	yes	2	353	416	1	static, stirred	0.03	7	8	24	0.55	1.02	2.8	1.92	1.63	4.75	4.62	3.58	9.26	88.56	1.84	2.47	1.46	4.83	7.09
SC	water-based	125	329.76	Epoxiconazole	0.00274876		3.44	96.69	2	3	0	1.42	39.94	419.96	3.74	32.41	liquid	1.25	human	dermatomed	1	water with < 50% EtOH	semi-occlusive	0.01	yes	1	370	470	0.01	static, stirred	0.13	5	6	24	9.62	2.14	12.08	1.02	0.19	1.31	0.52	0.23	0.8	91.62	6.26	10.64	2.28	13.15	11.17
SC	water-based	125	329.76	Epoxiconazole	0.00274876		3.44	96.69	2	3	0	1.42	39.94	419.96	3.74	32.41	liquid	0.3125	human	dermatomed	1	water, saline or culture medium	semi-occlusive	0.003586	yes	1	370	470	0.003586	static, stirred	0.07	5	6	24	9.61	1.28	11.28	1.02	0.21	1.34	0.61	0.12	0.72	97.32	5.72	10.63	1.35	12.34	11.24
SC	water-based	125	329.76	Epoxiconazole	0.00274876		3.44	96.69	2	3	0	1.42	39.94	419.96	3.74	32.41	liquid	125	human	dermatomed	1	water with 50% EtOH	semi-occlusive	1.26	yes	1	370	470	1.26	static, stirred	0.05	5	6	24	1.68	0.37	2.31	0.08	0.07	0.19	0.14	0.1	0.28	100.61	1.26	1.76	0.43	2.5	1.9
SC	water-based	326	229.71	Terbuthylazine	0.02		3.21	66.85	3.18	5	2	2.28	62.73	360.81	2.48	23.02	liquid	326	human	dermatomed	2.54	water with 50% EtOH	non-occlusive	2.93	yes	5	400	400	7.45	static, stirred	NA	8	6	24	0.07	0.03	0.11	0.57	0.58	1.52	0.3	0.62	1.82	97.18	2.91	0.64	0.6	1.61	0.94
SC	water-based	326	229.71	Terbuthylazine	0.02		3.21	66.85	3.18	5	2	2.28	62.73	360.81	2.48	23.02	liquid	3.75	human	dermatomed	2.54	water with 50% EtOH	non-occlusive	0.04	yes	5	400	400	0.09	static, stirred	NA	8	6	24	3.18	1.15	5.52	2.27	2.27	6.95	0.33	0.25	0.7	95.04	2.68	5.45	3.07	10.32	5.78
SC	water-based	326	229.71	Terbuthylazine	0.02		3.21	66.85	3.18	5	2	2.28	62.73	360.81	2.48	23.02	liquid	1.63	human	dermatomed	2.54	water with 50% EtOH	non-occlusive	0.02	yes	5	400	400	0.04	static, stirred	NA	8	6	24	4.83	2.91	10.5	7.06	8.03	23	0.63	0.6	1.5	87.76	9.33	11.89	9.15	27.06	12.52
SC	water-based	400	227.4	Dodine	227.4		4.24	81.32	12.27	3	3	2.88	61.9	462.04	1.51	27.68	liquid	415.6	human	dermatomed	0.64	water, saline or culture medium	NA	4	yes	15	429	486	2.56	dynamic	0.000123	6	8	24	0.02	NA	0.02	0.38	0.16	0.58	0.47	0.09	0.62	100.25	2.44	0.4	0.16	0.59	0.86
SC	water-based	400	227.4	Dodine	227.4		4.24	81.32	12.27	3	3	2.88	61.9	462.04	1.51	27.68	liquid	0.56	human	dermatomed	0.64	water, saline or culture medium	NA	0.01	yes	15	423	479	0.00358	dynamic	0.00025	6	8	24	0.02	0.02	0.06	5.81	4.37	11.67	14	2.89	17.86	71.86	0.81	5.83	4.39	11.73	19.83
RB	other	0.53	523.43	Brodifacoum	3.1334e-06		8.5	142.29	5.79	2	1	0.99	46.53	626.71	6.4	55.56	solid	0.53	human	dermatomed	1	water with < 50% EtOH	non-occlusive	0.000249	yes	2	NA	NA	0.000249	static, stirred	NA	10	24	24	0.41	0.01	0.44	0.82	0.24	1.15	0.42	0.06	0.59	93.7	10.12	1.24	0.24	1.57	1.66
EC	organic-solvent	96.7	443.88	Propaquizafop	0.01		4.6	113.15	2.89	6	0	1.23	92.13	618.01	4.36	45.86	liquid	0.3	human	dermatomed	0.64	water, saline or culture medium with surfactant	NA	0.00274	yes	15	340	469	0.00175	dynamic	NA	6	8	24	1.66	0.49	2.6	5.88	3.49	11.35	6.64	3.89	13.05	83.27	6.74	7.53	3.44	12.88	14.18
EC	organic-solvent	96.7	443.88	Propaquizafop	0.01		4.6	113.15	2.89	6	0	1.23	92.13	618.01	4.36	45.86	liquid	97.3	human	dermatomed	0.64	water, saline or culture medium with surfactant	NA	0.93	yes	15	340	469	0.59	dynamic	NA	6	8	24	0.04	0.01	0.04	0.08	0.06	0.18	0.21	0.25	0.62	98.88	2.92	0.12	0.06	0.22	0.33
SE	organic-solvent	325.5	269.77	Metolachlor, S-	0.18		2.74	74.33	16.75	2	0	2.85	29.54	433.14	3.01	28.62	liquid	326.5	human	dermatomed	3.14	water with 50% EtOH	occlusive	3.27	yes	20	400	400	10.25	static, stirred	NA	8	6	24	33.01	13.03	57.94	1.8	0.79	2.7	0.58	0.55	1.5	64.55	12.64	34.81	13.27	60.27	35.39
SE	organic-solvent	325.5	269.77	Metolachlor, S-	0.18		2.74	74.33	16.75	2	0	2.85	29.54	433.14	3.01	28.62	liquid	8.92	human	dermatomed	3.14	water with 50% EtOH	occlusive	0.09	yes	20	400	400	0.28	static, stirred	NA	8	6	24	24.98	11.1	40.87	1.95	1.37	5.09	0.79	0.77	2.15	73.03	12.02	26.93	12	42.54	27.72
SE	organic-solvent	325.5	269.77	Metolachlor, S-	0.18		2.74	74.33	16.75	2	0	2.85	29.54	433.14	3.01	28.62	liquid	2.26	human	dermatomed	3.14	water with 50% EtOH	occlusive	0.02	yes	20	400	400	0.07	static, stirred	NA	8	6	24	1.83	0.73	3.54	0.11	0.06	0.19	0.05	0.05	0.13	98.78	3.26	1.94	0.78	3.73	1.99
FS	water-based	10	307.82	Tebuconazole	0.06		3.7	96.9	2.01	3	1	1.81	50.94	481.8	3.69	32.91	liquid	9.93	human	dermatomed	2.54	water with 50% EtOH	non-occlusive	0.1	yes	5	400	400	0.25	static, stirred	NA	8	6	24	3.07	1.78	7.26	0.62	0.73	2.31	0.13	0.14	0.38	103.46	2.68	3.69	2.42	9.57	3.77
FS	water-based	10	307.82	Tebuconazole	0.06		3.7	96.9	2.01	3	1	1.81	50.94	481.8	3.69	32.91	liquid	1.07	human	dermatomed	2.54	water with 50% EtOH	non-occlusive	0.01	yes	5	400	400	0.03	static, stirred	NA	8	6	24	0.73	0.36	1.4	0.08	0.05	0.18	0.01	0.01	0.02	107.37	1.19	0.81	0.4	1.58	0.82
WP	solid	670	185.23	1-Naphthylacetic amide	0.16		1.72	55.64	16.66	1	1	1.94	43.09	273.56	1.79	22.79	liquid	670	human	dermatomed	0.64	water, saline or culture medium with BSA	non-occlusive	0.67	yes	6	200	400	0.43	dynamic	0.002437	5	6	24	0.86	0.26	1.18	NA	NA	NA	0.11	0.12	0.28	99.63	10.74	0.86	0.26	1.18	0.97
WP	solid	670	185.23	1-Naphthylacetic amide	0.16		1.72	55.64	16.66	1	1	1.94	43.09	273.56	1.79	22.79	liquid	0.05	human	dermatomed	0.64	water, saline or culture medium with BSA	non-occlusive	0.0005	yes	6	200	400	0.00032	dynamic	0.62	5	6	24	14.33	5.36	23.76	0.65	0.13	0.88	5.68	4.14	11.36	72.57	3.89	14.98	5.34	24.33	20.66
EC	organic-solvent	327.6	403.11	Bromoxynil octanoate	4.34445e-05		5.4	85.79	-7.19	2	0	2.24	50.09	451.19	5.9	33.36	liquid	327.6	human	dermatomed	1	water, saline or culture medium with BSA	non-occlusive	3.28	yes	17	357	568	3.28	dynamic	NA	9	8	24	0.06	0.03	0.12	0.37	0.46	1.3	1.47	1.01	3.21	93.37	4.29	0.43	0.46	1.36	1.9
EC	organic-solvent	327.6	403.11	Bromoxynil octanoate	4.34445e-05		5.4	85.79	-7.19	2	0	2.24	50.09	451.19	5.9	33.36	liquid	0.436	human	dermatomed	1	water, saline or culture medium with BSA	non-occlusive	0.00436	yes	11	357	568	0.00436	dynamic	NA	4	8	24	0.9	0.46	1.38	3.95	5.94	12.76	9.25	6.21	16.85	77.55	13.38	4.85	6.02	13.69	14.09
EC	organic-solvent	327.6	403.11	Bromoxynil octanoate	4.34445e-05		5.4	85.79	-7.19	2	0	2.24	50.09	451.19	5.9	33.36	liquid	327.6	human	dermatomed	2.54	water, saline or culture medium with surfactant	non-occlusive	3.28	yes	5	400	400	8.32	static, stirred	NA	6	8	24	0.1	0.05	0.16	0.74	0.75	2.25	0.07	0.04	0.11	103.59	0.41	0.83	0.78	2.41	0.9
EC	organic-solvent	327.6	403.11	Bromoxynil octanoate	4.34445e-05		5.4	85.79	-7.19	2	0	2.24	50.09	451.19	5.9	33.36	liquid	4.913	human	dermatomed	2.54	water, saline or culture medium with surfactant	non-occlusive	0.05	yes	5	400	400	0.12	static, stirred	NA	6	8	24	0.68	0.5	1.61	6.72	4.38	12.6	0.69	0.46	1.1	93	3.8	7.4	4.48	12.86	7.86
EC	organic-solvent	327.6	403.11	Bromoxynil octanoate	4.34445e-05		5.4	85.79	-7.19	2	0	2.24	50.09	451.19	5.9	33.36	liquid	1.23	human	dermatomed	2.54	water, saline or culture medium with surfactant	non-occlusive	0.01	yes	5	400	400	0.03	dynamic	NA	6	8	24	0.51	0.36	1.2	6.33	6.28	18.9	0.51	0.11	0.67	98.39	6.74	6.84	6.63	20.1	7.18
SL	water-based	186.5	112.09	Maleic hydrazide	241.47		-0.84	26.65	5.98	2	2	2.19	58.2	127.89	-1.93	9.67	liquid	8.06	human	dermatomed	0.64	water, saline or culture medium with surfactant	non-occlusive	0.08	yes	4	350	400	0.05	dynamic	NA	8	6	24	0.21	0.22	0.58	0.52	0.54	1.37	2.11	1.91	4.9	96.15	4.72	0.73	0.68	1.87	2.84
SL	water-based	186.5	112.09	Maleic hydrazide	241.47		-0.84	26.65	5.98	2	2	2.19	58.2	127.89	-1.93	9.67	liquid	178.4	human	dermatomed	0.64	water, saline or culture medium with surfactant	non-occlusive	1.78	yes	4	350	400	1.14	dynamic	NA	10	6	24	0.03	0.04	0.07	0.27	0.46	1.15	0.2	0.09	0.38	100.5	1.84	0.3	0.48	1.25	0.5
SC	water-based	171	394.3	Diflufenican	0.000163132		4.9	92.4	13.28	2	1	1.45	51.22	467.78	5.11	33.02	liquid	171	human	dermatomed	1	water, saline or culture medium with surfactant	NA	1.7	yes	15	300	400	1.7	dynamic	NA	6	8	24	NA	NA	NA	0.01	0.01	0.02	0.08	0.05	0.16	99.76	1.31	0.01	0.01	0.02	0.09
SC	water-based	171	394.3	Diflufenican	0.000163132		4.9	92.4	13.28	2	1	1.45	51.22	467.78	5.11	33.02	liquid	1.5	human	dermatomed	1	water, saline or culture medium with surfactant	NA	0.02	yes	15	300	400	0.02	dynamic	NA	6	8	24	0.04	0.05	0.14	0.24	0.37	0.96	4.74	2.33	8.11	81.4	5.3	0.28	0.37	0.99	5.02
SC	water-based	171	394.3	Diflufenican	0.000163132		4.9	92.4	13.28	2	1	1.45	51.22	467.78	5.11	33.02	liquid	0.3	human	dermatomed	1	water, saline or culture medium with surfactant	NA	0.003	yes	15	300	400	0.003	dynamic	NA	6	8	24	0.37	0.43	0.91	0.42	0.29	0.88	9.04	4.96	16.36	79.85	7.38	0.8	0.69	1.79	9.83
SC	water-based	64	214.29	Metribuzin	1.94		1.7	58	2.46	4	1	2.69	71.05	310.21	1.96	21.95	liquid	64	human	dermatomed	1	water, saline or culture medium	NA	0.63	yes	15	300	400	0.63	dynamic	NA	6	8	24	0.02	0.02	0.06	NA	NA	NA	0.03	0.03	0.08	95.88	6.18	0.02	0.02	0.06	0.05
SC	water-based	64	214.29	Metribuzin	1.94		1.7	58	2.46	4	1	2.69	71.05	310.21	1.96	21.95	liquid	0.56	human	dermatomed	1	water, saline or culture medium	NA	0.01	yes	15	300	400	0.01	dynamic	NA	6	8	24	10.08	3.06	12.94	0.38	0.28	0.77	1.73	0.77	3.08	92.01	7.51	10.46	3.26	13.5	12.19
SC	water-based	64	214.29	Metribuzin	1.94		1.7	58	2.46	4	1	2.69	71.05	310.21	1.96	21.95	liquid	0.11	human	dermatomed	1	water, saline or culture medium	NA	0.00115	yes	15	300	400	0.00115	dynamic	NA	6	8	24	16.07	3.64	21.23	0.41	0.52	1.32	3.12	1.35	5.24	80.69	6.4	16.48	4.03	21.93	19.6
WG	solid	500	249.67	Clothianidin	0.28		0.64	55.53	0.44	6	2	2.02	92.45	293.97	0.54	20.84	solid	500	human	dermatomed	2.54	water with 50% EtOH	non-occlusive	5	yes	5	400	400	12.7	static, stirred	NA	8	6	24	10.31	6.68	22.4	4.47	2.85	9.17	0.12	0.19	0.56	86.58	11.35	14.78	7.59	26.17	14.9
WG	solid	500	249.67	Clothianidin	0.28		0.64	55.53	0.44	6	2	2.02	92.45	293.97	0.54	20.84	liquid	0.02	human	dermatomed	2.54	water with 50% EtOH	non-occlusive	0.0002	yes	5	400	400	0.000508	static, stirred	NA	8	6	24	0.25	0.12	0.46	0.24	0.22	0.74	0.01	0.02	0.05	103.14	1.87	0.49	0.21	0.8	0.5
FS	water-based	100	249.67	Clothianidin	0.28		0.64	55.53	0.44	6	2	2.02	92.45	293.97	0.54	20.84	liquid	100	human	dermatomed	1	water, saline or culture medium with BSA	non-occlusive	0.83	yes	15	378	476	0.83	dynamic	NA	6	8	24	0.02	0.03	0.07	0.01	NA	0.02	0.01	0.01	0.02	95.54	2.07	0.03	0.03	0.08	0.04
FS	water-based	100	249.67	Clothianidin	0.28		0.64	55.53	0.44	6	2	2.02	92.45	293.97	0.54	20.84	liquid	50	human	dermatomed	1	water, saline or culture medium with BSA	non-occlusive	0.45	yes	15	378	476	0.45	dynamic	NA	6	8	24	0.04	0.02	0.07	0.04	0.04	0.09	0.02	0.01	0.03	94.51	1.52	0.08	0.04	0.12	0.09
FS	water-based	100	249.67	Clothianidin	0.28		0.64	55.53	0.44	6	2	2.02	92.45	293.97	0.54	20.84	liquid	11.1	human	dermatomed	1	water, saline or culture medium with BSA	non-occlusive	0.09	yes	15	378	476	0.09	dynamic	NA	4	8	24	0.2	0.07	0.28	0.48	0.4	0.98	0.57	0.69	1.54	100.04	5.07	0.68	0.47	1.26	1.25
FS	water-based	600	249.67	Clothianidin	0.28		0.64	55.53	0.44	6	2	2.02	92.45	293.97	0.54	20.84	liquid	600	human	dermatomed	1	water, saline or culture medium with BSA	non-occlusive	4.99	yes	15	341	485	4.99	dynamic	NA	6	8	24	NA	NA	NA	0.02	0.02	0.05	0.01	0.02	0.06	105.89	2.06	0.02	0.02	0.05	0.03
FS	water-based	600	249.67	Clothianidin	0.28		0.64	55.53	0.44	6	2	2.02	92.45	293.97	0.54	20.84	liquid	102	human	dermatomed	1	water, saline or culture medium with BSA	non-occlusive	0.86	yes	15	341	485	0.86	dynamic	NA	5	8	24	0.07	0.12	0.29	0.07	0.11	0.26	0.06	0.06	0.14	104.29	5.25	0.14	0.23	0.55	0.2
FS	water-based	600	249.67	Clothianidin	0.28		0.64	55.53	0.44	6	2	2.02	92.45	293.97	0.54	20.84	liquid	22.6	human	dermatomed	1	water, saline or culture medium with BSA	non-occlusive	0.19	yes	15	341	485	0.19	dynamic	NA	4	8	24	0.18	0.08	0.27	0.05	0.04	0.1	0.03	0.02	0.05	108.58	2.58	0.23	0.09	0.32	0.26
EC	organic-solvent	50	400.52	Pinoxaden	0.000114573		3.59	122.81	-1.82	4	0	1.76	59.08	655.71	5.08	43.57	liquid	50	human	isolated epidermis	2.54	water with 50% EtOH	non-occlusive	0.48	yes	5	NA	NA	1.22	static, stirred	6e-05	6	24	24	0.86	0.58	1.79	4.35	3.04	8.66	0.28	0.07	0.38	98.33	4.82	5.21	2.82	9.32	5.49
EC	organic-solvent	50	400.52	Pinoxaden	0.000114573		3.59	122.81	-1.82	4	0	1.76	59.08	655.71	5.08	43.57	liquid	50	human	isolated epidermis	2.54	water with 50% EtOH	non-occlusive	0.48	yes	5	NA	NA	1.22	static, stirred	NA	6	6	6	0.07	0.06	0.18	1.44	1.1	3.16	0.13	0.07	0.24	105.7	12.9	1.52	1.14	3.34	1.64
EC	organic-solvent	50	400.52	Pinoxaden	0.000114573		3.59	122.81	-1.82	4	0	1.76	59.08	655.71	5.08	43.57	liquid	0.6	human	isolated epidermis	2.54	water with 50% EtOH	non-occlusive	0.01	yes	5	NA	NA	0.02	static, stirred	0.55	6	24	24	0.51	0.39	1.16	4.03	2.2	6	1.8	1.98	5.73	90.19	3.99	4.54	2.2	7.14	6.34
EC	organic-solvent	50	400.52	Pinoxaden	0.000114573		3.59	122.81	-1.82	4	0	1.76	59.08	655.71	5.08	43.57	liquid	0.6	human	isolated epidermis	2.54	water with 50% EtOH	non-occlusive	0.01	yes	5	NA	NA	0.02	static, stirred	NA	5	6	6	0.24	0.08	0.34	2.28	1.55	4.46	0.81	0.46	1.56	93.02	1.94	2.52	1.55	4.77	3.33
SC	water-based	171	363.33	Flufenacet	0.00228429		3.2	79.64	12.58	4	0	1.75	55.32	451.69	3.22	29.13	liquid	171	human	dermatomed	1	water, saline or culture medium with surfactant	NA	1.64	yes	15	300	400	1.64	dynamic	NA	6	8	24	0.14	0.29	0.73	0.02	0.02	0.05	NA	NA	NA	98.87	1.96	0.16	0.29	0.74	0.16
SC	water-based	171	363.33	Flufenacet	0.00228429		3.2	79.64	12.58	4	0	1.75	55.32	451.69	3.22	29.13	liquid	1.5	human	dermatomed	1	water, saline or culture medium with surfactant	NA	0.01	yes	15	300	400	0.01	dynamic	NA	6	8	24	1.75	0.39	2.38	2.45	1.37	3.88	8.66	3.89	13.52	82.16	7.58	4.19	1.53	5.83	12.85
SC	water-based	171	363.33	Flufenacet	0.00228429		3.2	79.64	12.58	4	0	1.75	55.32	451.69	3.22	29.13	liquid	0.3	human	dermatomed	1	water, saline or culture medium with surfactant	NA	0.00303	yes	15	300	400	0.00303	dynamic	NA	6	8	24	7.34	2.84	10.48	3.54	2.92	7.53	5.25	3.25	11.09	79.03	4.19	10.88	3.72	16.75	16.12
SC	water-based	230	248.19	Fludioxonil	0.00385664		4.12	55.51	14.66	3	1	1.75	58.04	285.77	3.57	22.76	liquid	230	human	isolated epidermis	2.54	water with 50% EtOH	non-occlusive	2.33	yes	5	NA	NA	5.91	static, stirred	8.7e-05	6	24	24	0.02	0.01	0.02	0.08	0.03	0.14	0.04	0.02	0.08	101.8	2.7	0.1	0.04	0.16	0.14
SC	water-based	230	248.19	Fludioxonil	0.00385664		4.12	55.51	14.66	3	1	1.75	58.04	285.77	3.57	22.76	liquid	230	human	isolated epidermis	2.54	water with 50% EtOH	non-occlusive	2.33	yes	5	NA	NA	5.91	static, stirred	NA	6	6	6	0.02	NA	0.02	0.06	0.03	0.1	0.03	0.004	0.04	101.05	1.85	0.08	0.03	0.12	0.11
SC	water-based	230	248.19	Fludioxonil	0.00385664		4.12	55.51	14.66	3	1	1.75	58.04	285.77	3.57	22.76	liquid	0.61	human	isolated epidermis	2.54	water with 50% EtOH	non-occlusive	0.00467	yes	5	NA	NA	0.01	static, stirred	0.01	6	24	24	1.78	0.83	2.76	0.8	0.49	1.44	0.45	0.14	0.69	90.82	4.98	2.57	0.95	3.58	3.01
SC	water-based	230	248.19	Fludioxonil	0.00385664		4.12	55.51	14.66	3	1	1.75	58.04	285.77	3.57	22.76	liquid	0.61	human	isolated epidermis	2.54	water with 50% EtOH	non-occlusive	0.00467	yes	5	NA	NA	0.01	static, stirred	NA	6	6	6	0.55	0.2	0.74	0.69	0.24	1.02	0.39	0.08	0.52	93.83	2.36	1.24	0.35	1.66	1.63
WG	solid	753	307.82	Tebuconazole	0.06		3.7	96.9	2.01	3	1	1.81	50.94	481.8	3.69	32.91	solid	753	human	dermatomed	0.64	water, saline or culture medium with surfactant	NA	3.75	yes	15	300	400	2.4	dynamic	NA	8	8	24	0.25	0.13	0.51	0.07	0.04	0.12	0.02	0.02	0.07	100.24	2.94	0.32	0.15	0.63	0.34
WG	solid	753	307.82	Tebuconazole	0.06		3.7	96.9	2.01	3	1	1.81	50.94	481.8	3.69	32.91	liquid	0.08	human	dermatomed	0.64	water, saline or culture medium with surfactant	NA	0.0008	yes	15	300	400	0.00053	dynamic	NA	8	8	24	15.37	8.14	26.64	6.43	1.87	9.8	1.78	1.49	3.89	76.76	9.38	21.8	7.7	34.06	23.57
SC	water-based	171.4	324.78	Cyazofamid	0.04		2.87	81.57	-0.51	5	0	2.13	78.99	426.94	1.8	33.03	liquid	171.4	human	dermatomed	0.64	water, saline or culture medium	non-occlusive	1.7	yes	20	410	500	1.09	dynamic	NA	5	6	24	0.07	0.02	0.09	0.01	NA	0.01	0.02	0.01	0.02	93.06	4.09	0.08	0.01	0.09	0.1
SC	water-based	171.4	324.78	Cyazofamid	0.04		2.87	81.57	-0.51	5	0	2.13	78.99	426.94	1.8	33.03	liquid	0.074	human	dermatomed	0.64	water, saline or culture medium	non-occlusive	0.00074	yes	20	410	500	0.47	dynamic	NA	6	6	24	1.82	0.76	2.85	0.34	0.2	0.5	0.68	0.3	1.05	96.87	1.99	2.15	0.84	3.35	2.84
WG	solid	200	401.82	Triasulfuron	74.75		2.44	96.16	3.43	8	2	1.89	132.4	522.27	1.49	36.31	solid	66.7	human	isolated epidermis	2.54	water with 50% EtOH	non-occlusive	0.67	yes	5	NA	NA	1.71	static, stirred	NA	6	24	24	NA	NA	0.01	0.02	0.01	0.04	0.01	NA	0.01	109.01	5.02	0.02	0.01	0.05	0.03
WG	solid	200	401.82	Triasulfuron	74.75		2.44	96.16	3.43	8	2	1.89	132.4	522.27	1.49	36.31	liquid	0.15	human	isolated epidermis	2.54	water with 50% EtOH	non-occlusive	0.00168	yes	5	NA	NA	0.00427	static, stirred	NA	5	24	24	0.1	0.04	0.15	0.81	0.44	1.44	0.21	0.15	0.37	102.52	2.32	0.91	0.47	1.59	1.12
WG	solid	200	401.82	Triasulfuron	74.75		2.44	96.16	3.43	8	2	1.89	132.4	522.27	1.49	36.31	liquid	0.075	human	isolated epidermis	2.54	water with 50% EtOH	non-occlusive	0.000859	yes	5	NA	NA	0.002182	static, stirred	NA	6	24	24	0.14	0.06	0.22	2.34	1.26	4.22	0.48	0.37	0.99	100.26	4.95	2.49	1.23	4.3	2.97
EC	organic-solvent	820	273.46	Fenpropidin	23.65		6.42	89.24	10.08	1	0	1.66	3.24	533.4	2.47	35	liquid	4	human	isolated epidermis	0.64	water with 50% EtOH	non-occlusive	0.28	no	0	NA	NA	0.18	dynamic	0.78	6	48	48	15.61	3.8	21.3	45.95	7.69	55.11	NA	NA	NA	29.9	6.21	61.56	8.34	70.63	61.56
WG	solid	250	301.34	Fenoxycarb	0.0196285		4.3	82.53	13.93	2	1	1.36	56.79	463.43	3.31	32.44	solid	250	human	dermatomed	0.64	water, saline or culture medium	non-occlusive	2.5	no	0	200	200	2.5	dynamic	NA	7	24	24	0.4	0.15	0.63	0.13	0.06	4.45	NA	NA	NA	99.66	NA	0.53	NA	NA	0.53
WG	solid	25	301.34	Fenoxycarb	0.0196285		4.3	82.53	13.93	2	1	1.36	56.79	463.43	3.31	32.44	liquid	0.75	human	dermatomed	0.64	water, saline or culture medium	non-occlusive	0.01	no	0	200	200	0.0048	dynamic	NA	7	24	24	7.73	1.77	10.44	2.81	0.77	4.45	NA	NA	NA	98.12	NA	10.53	NA	NA	10.53
EC	organic-solvent	745.9	273.46	Fenpropidin	23.6459		6.42	89.24	10.08	1	0	1.66	3.24	533.4	2.47	35	liquid	750	human	Dermatomed	0.64	water, saline or culture medium with surfactant	non-occlusive	7.5	yes	8	200	400	7.5	dynamic	NA	10	8	24	0.28	0.24	0.77	2.76	4.56	10.04	1.04	0.75	2.52	95.24	NA	3.04	NA	NA	4.08
EC	organic-solvent	745.9	273.46	Fenpropidin	23.6459		6.42	89.24	10.08	1	0	1.66	3.24	533.4	2.47	35	liquid	1.875	human	Dermatomed	0.64	water, saline or culture medium with surfactant	non-occlusive	0.02	yes	8	200	400	0.01	dynamic	NA	10	8	24	1.11	0.66	2.68	2.83	3.13	10.04	0.56	0.4	1.56	88.13	NA	3.94	NA	NA	4.5
OD	organic-solvent	150	373.45	Spirotetramat	0.0178706		3.67	102.47	11.74	4	1	1.77	73.86	578.2	3.46	39.54	liquid	150	human	dermatomed	1	water, saline or culture medium with BSA	NA	1.5	yes	10	417	578	1.5	dynamic	NA	NA	8	16	0.01	0.004	0.01	0.11	0.13	0.96	0.12	0.15	0.39	95.97	NA	0.12	NA	NA	0.24
OD	organic-solvent	150	373.45	Spirotetramat	0.0178706		3.67	102.47	11.74	4	1	1.77	73.86	578.2	3.46	39.54	liquid	1.5	human	dermatomed	1	water, saline or culture medium with BSA	NA	0.02	yes	10	417	578	0.02	dynamic	NA	4	8	16	0.36	0.29	0.63	0.67	0.25	0.96	1.65	1.91	4.42	96.24	NA	1.03	NA	NA	2.68
OD	organic-solvent	150	373.45	Spirotetramat	0.0178706		3.67	102.47	11.74	4	1	1.77	73.86	578.2	3.46	39.54	liquid	0.05	human	dermatomed	1	water, saline or culture medium with BSA	NA	0.0005	yes	10	417	578	0.0005	dynamic	NA	2	8	16	0.93	0.67	1.51	3.24	3.12	0.96	4.7	3.36	9.86	87.6	NA	4.18	NA	NA	3.8
SC	water-based	100	192	Clopyralid	192		1.06	41.46	3.15	3	1	2.25	50.19	197.45	-1.15	15.81	liquid	2.42	human	dermatomed	0.64	water, saline or culture medium with surfactant	NA	0.02	yes	1	510	702	0.02	dynamic	NA	6	8	24	0.69	0.24	0.92	2.09	1.75	5.52	1.6	1.21	3.54	85.66	NA	2.78	NA	NA	2.78
SC	water-based	100	192	Clopyralid	192		1.06	41.46	3.15	3	1	2.25	50.19	197.45	-1.15	15.81	liquid	0.237	human	dermatomed	0.64	water, saline or culture medium with surfactant	NA	0.0024	yes	1	510	702	0.0015	dynamic	NA	6	8	24	0.61	0.2	0.93	0.87	0.71	5.52	1.36	0.59	2.04	95.11	NA	1.48	NA	NA	1.48
SC	water-based	415.2	227.4	Dodine	227.396		4.24	81.32	12.27	3	3	2.88	61.9	462.04	1.51	27.68	liquid	400	human	dermatomed	0.64	water, saline or culture medium	NA	4	yes	15	400	400	4	dynamic	NA	6	8	24	0.03	0.01	0.02	0.38	0.16	11.67	0.45	0.06	0.52	100.22	NA	0.41	NA	NA	0.85
SC	water-based	415.2	227.4	Dodine	227.396		4.24	81.32	12.27	3	3	2.88	61.9	462.04	1.51	27.68	liquid	0.6	human	dermatomed	0.64	water, saline or culture medium	NA	0.01	yes	15	400	400	0.0038	dynamic	NA	6	8	24	0.03	0.02	0.05	5.81	4.37	11.67	14.08	2.75	17.89	71.83	NA	5.84	NA	NA	19.91
NA	NA	NA	502.92	Fluvalinate, tau-	2.6e-06		6.81	127.04	10.64	3	1	1.49	71.35	658.89	6.98	47.8	liquid	0.288	human	dermatomed	0.64	water, saline or culture medium with surfactant	non-occlusive	0.0029	yes	2	200	400	0.0029	dynamic	NA	6	6	24	0.19	0.1	0.34	0.6	0.31	NA	17.55	11.55	34.94	84.22	NA	0.78	NA	NA	18.14
SC	water-based	506	296.55	Folpet	0.0024443		2.85	66.59	NA	2	0	1.84	37.38	289.31	3.78	24.85	liquid	500	human	dermatomed	0.64	water, saline or culture medium with surfactant	NA	5	yes	2	200	400	5	dynamic	NA	7	6	24	0.03	0.02	0.06	NA	NA	0.48	0.89	0.84	2.67	94.21	NA	0.03	NA	NA	0.92
SC	water-based	506	296.55	Folpet	0.0024443		2.85	66.59	NA	2	0	1.84	37.38	289.31	3.78	24.85	liquid	7.5	human	dermatomed	0.64	water, saline or culture medium with surfactant	NA	0.075	yes	2	200	400	0.05	dynamic	NA	6	6	24	1.27	0.28	1.78	0.48	NA	0.48	16.14	14.81	41.35	82.03	NA	1.75	NA	NA	17.47
SC	water-based	506	296.55	Folpet	0.0024443		2.85	66.59	NA	2	0	1.84	37.38	289.31	3.78	24.85	liquid	1.25	human	dermatomed	0.64	water, saline or culture medium with surfactant	NA	0.0125	yes	2	200	400	0.01	dynamic	NA	5	6	24	3.03	0.49	3.6	0.24	0.09	0.48	11.07	4.56	17.01	90.59	NA	3.27	NA	NA	14.34
OD	organic-solvent	75	339.32	Mesotrione	0.623317		1.49	79.37	7.06	7	0	2.13	128.49	440.09	0.82	30.76	liquid	0.532	human	NA	2.54	water with 50% EtOH	non-occlusive	0.0053	yes	1	NA	NA	0.14	static	NA	4	24	24	0.15	0.12	0.28	0.39	0.21	0.7	0.34	0.19	0.51	97.66	NA	0.54	NA	NA	0.89
NA	NA	50	176.21	Metaldehyde	123.957		0.85	42.78	-3.91	4	0	2.45	36.92	305.67	1.17	17.57	solid	12.5	human	dermatomed	0.64	water, saline or culture medium	occlusive	2.5	yes	8	400	400	2.5	dynamic	NA	8	8	24	0.16	0.06	0.24	0.04	0.04	NA	0.05	0.06	0.19	96.98	NA	0.2	NA	NA	0.19
EC	organic-solvent	815	251.39	Prosulfocarb	0.0307547		4.65	75.39	NA	1	0	2.09	20.31	425.22	4.17	29.38	liquid	800	human	dermatomed	NA	water, saline or culture medium with surfactant	NA	8	yes	15	400	400	8	dynamic	NA	6	6	18	0.09	0.04	0.14	0.29	0.06	7.37	0.26	0.17	0.6	95.1	NA	0.38	NA	NA	0.64
EC	organic-solvent	815	251.39	Prosulfocarb	0.0307547		4.65	75.39	NA	1	0	2.09	20.31	425.22	4.17	29.38	liquid	20	human	dermatomed	NA	water, saline or culture medium with surfactant	NA	0.2	yes	15	400	400	NA	dynamic	NA	6	6	18	1.52	0.69	2.71	3.51	2.29	7.37	2.02	1.23	4.01	89.5	NA	5.03	NA	NA	7.05
SL	water-based	200	288.68	Flupyradifurone	0.0596624		-0.15	67.75	10.28	3	0	1.67	42.43	350.25	1.84	24.84	liquid	200	human	dermatomed	1	water, saline or culture medium with BSA	non-occlusive	2	yes	13	437	592	2	dynamic	NA	1	8	24	0.03	0.03	0.06	0.09	0.09	0.83	0.1	0.12	0.3	105.96	NA	0.11	NA	NA	0.2
SL	water-based	200	288.68	Flupyradifurone	0.0596624		0	67.75	10.28	3	0	1.67	42.43	350.25	1.84	24.84	liquid	0.625	human	dermatomed	1	water, saline or culture medium with BSA	non-occlusive	0.0063	yes	13	437	592	0.01	dynamic	NA	5	8	24	0.38	0.003	0.01	0.47	0.32	0.83	1.15	0.53	1.67	98.36	NA	0.84	NA	NA	1.99
SL	water-based	200	288.68	Flupyradifurone	0.0596624		0	67.75	10.28	3	0	1.67	42.43	350.25	1.84	24.84	liquid	0.1	human	dermatomed	1	water, saline or culture medium with BSA	non-occlusive	0.001	yes	13	437	592	0.001	dynamic	NA	5	8	24	0.63	0.01	0.03	1.11	0.91	0.83	3	1.83	5.23	93.86	NA	1.74	NA	NA	4.73
NA	NA	800	296.55	Folpet	0.0024443		2.85	66.59	NA	2	0	1.84	37.38	289.31	3.78	24.85	solid	800	human	NA	2.54	water with 50% EtOH	non-occlusive	8	yes	5	NA	NA	8	static	NA	6	6	24	0.18	0.07	0.25	0.03	0.02	0.18	0.06	0.09	0.24	95.11	NA	0.21	NA	NA	0.21
NA	NA	800	296.55	Folpet	0.0024443		2.85	66.59	NA	2	0	1.84	37.38	289.31	3.78	24.85	solid	3.2	human	NA	2.54	water with 50% EtOH	non-occlusive	0.032	yes	5	NA	NA	0.08	static	NA	6	6	24	1.24	0.51	1.87	0.11	0.06	0.18	0.01	0.01	0.02	94.7	NA	1.36	NA	NA	1.36
FS	water-based	500	331.37	Sedaxane	0.0058019		3.66	99.51	14.36	2	1	1.27	46.92	461.58	3.38	32.32	liquid	500	human	NA	2.54	water with 50% EtOH	NA	5	yes	1	NA	NA	5	static	NA	5	24	24	0.01	0.004	0.01	0.07	0.07	1.43	NA	NA	NA	100.33	NA	0.07	NA	NA	0.07
FS	water-based	500	331.37	Sedaxane	0.0058019		3.66	99.51	14.36	2	1	1.27	46.92	461.58	3.38	32.32	liquid	25	human	NA	2.54	water with 50% EtOH	NA	0.25	yes	1	NA	NA	0.1	static	NA	4	24	24	0.04	0.02	0.06	0.51	0.64	1.43	NA	NA	NA	103.09	NA	0.55	NA	NA	0.55
FS	water-based	500	331.37	Sedaxane	0.0058019		3.66	99.51	14.36	2	1	1.27	46.92	461.58	3.38	32.32	liquid	2.5	human	NA	2.54	water with 50% EtOH	NA	0.025	yes	1	NA	NA	0.01	static	NA	4	24	24	0.36	0.02	0.06	0.21	0.2	1.43	NA	NA	NA	105.96	NA	0.57	NA	NA	0.57
SC	water-based	711	202.22	Metamitron	3.71223		0.83	56.64	2.78	4	1	1.84	71.05	266.84	0.44	21.04	liquid	711	human	full thickness	0.64	water, saline or culture medium with BSA	NA	7.11	yes	1	719	733	7.11	dynamic	NA	6	8	24	0.65	0.24	1	0.13	0.05	1.5	2.27	1.22	4.3	90.2	NA	0.78	NA	NA	0.73
SC	water-based	711	202.22	Metamitron	3.71223		0.83	56.64	2.78	4	1	1.84	71.05	266.84	0.44	21.04	liquid	0.9	human	full thickness	0.64	water, saline or culture medium with BSA	NA	0.009	yes	1	719	733	0.01	dynamic	NA	6	8	24	37.5	19.63	75.4	1.27	0.9	1.5	0.87	0.5	1.8	54.1	NA	38.77	NA	NA	38.77
CS	other	360	239.7	Dimethazone (Command, Clomazone)	0.0676899		2.5	62.24	-4.67	2	0	1.68	29.54	348.08	2.93	24.43	liquid	360	human	dermatomed	3.14	water, saline or culture medium with surfactant	occlusive	3.6	yes	8	370	400	3.6	static	NA	8	8	24	0.44	0.54	1.48	0.06	0.04	8.12	0.11	0.08	0.28	90.04	NA	0.5	NA	NA	0.6
CS	other	360	239.7	Dimethazone (Command, Clomazone)	0.0676899		2.5	62.24	-4.67	2	0	1.68	29.54	348.08	2.93	24.43	liquid	2.44	human	dermatomed	3.14	water, saline or culture medium with surfactant	occlusive	0.0244	yes	8	370	400	0.77	static	NA	8	8	24	9.03	4.64	14.65	2.32	2.61	8.12	0.84	0.45	1.68	80.92	NA	11.35	NA	NA	11.35
CS	other	360	239.7	Dimethazone (Command, Clomazone)	0.0676899		2.5	62.24	-4.67	2	0	1.68	29.54	348.08	2.93	24.43	liquid	0.09	human	dermatomed	3.14	water, saline or culture medium with surfactant	occlusive	0.0009	yes	8	370	400	0.03	static	NA	8	8	24	8.29	4.65	14.56	6.15	4.31	8.12	3.95	5.98	18.44	77.42	NA	14.44	NA	NA	18.39
SC	water-based	200	473.72	Cyantraniliprole	0.0002224		0	116	13.69	5	2	1.54	112.7	518.39	4.12	41.64	liquid	200	human	dermatomed	0.64	water with 50% EtOH	non-occlusive	2	yes	2	450	450	2	static	NA	NA	6	24		NA	NA	0.25	0.23	11.6	0.15	0.1	0.34	97.62	NA	0.25	NA	NA	0.4
SC	water-based	200	473.72	Cyantraniliprole	0.0002224		0	116	13.69	5	2	1.54	112.7	518.39	4.12	41.64	liquid	1	human	dermatomed	0.64	water with 50% EtOH	non-occlusive	0.01	yes	2	450	450	0.01	static	NA	3	6	24	0.73	0.12	0.86	4.68	4.33	11.6	3.92	1.66	5.85	92.69	NA	5.41	NA	NA	9.2
ME	organic-solvent	50	297.18	Imazalil	0.0569019		3.82	78.01	6.48	2	0	1.71	27.05	382.94	3.67	30.06	liquid	50	human	dermatomed	0.64	water, saline or culture medium with BSA	NA	0.5	yes	6	200	400	0.5	dynamic	NA	7	6	24	1.16	0.21	0.92	NA	NA	NA	1.3	1.06	3.23	93.35	NA	1.16	NA	NA	2.46
NA	NA	NA	359.42	Isopyrazam	0.0007681		1.41	109.1	14.42	2	1	1.26	46.92	513.9	4.18	35.9	liquid	100	human	dermatomed	3.14	water with 50% EtOH	non-occlusive	1	yes	5	200	400	1	static	NA	8	6	24	0.27	0.22	0.62	0.36	0.37	6.61	0.11	0.06	0.21	100.57	NA	0.62	NA	NA	0.74
NA	NA	NA	359.42	Isopyrazam	0.0007681		1.41	109.1	14.42	2	1	1.26	46.92	513.9	4.18	35.9	liquid	1	human	dermatomed	3.14	water with 50% EtOH	non-occlusive	0.01	yes	5	200	400	0.03	static	NA	8	6	24	12.24	3.87	16.38	3.68	2.17	6.61	1.74	1.11	4.23	84.19	NA	15.93	NA	NA	15.93
NA	NA	NA	359.42	Isopyrazam	0.0007681		1.41	109.1	14.42	2	1	1.26	46.92	513.9	4.18	35.9	liquid	0.25	human	dermatomed	3.14	water with 50% EtOH	non-occlusive	0.0025	yes	5	200	400	0.01	static	NA	8	6	24	33.94	14.93	55.49	4.2	1.79	6.61	1.58	1.49	4.9	57.49	NA	38.14	NA	NA	39.72
NA	NA	NA	373.45	Spirotetramat	0.0178706		0	102.47	11.74	4	1	1.77	73.86	578.2	3.46	39.54	liquid	100	human	dermatomed	1	water, saline or culture medium with BSA	non-occlusive	1	yes	2	332	528	1	dynamic	NA	NA	8	16		NA	NA	0.04	0.03	3.73	0.02	0.01	0.03	98.41	NA	0.04	NA	NA	0.05
NA	NA	NA	373.45	Spirotetramat	0.0178706		0	102.47	11.74	4	1	1.77	73.86	578.2	3.46	39.54	liquid	0.75	human	dermatomed	1	water, saline or culture medium with BSA	non-occlusive	0.0075	yes	2	332	528	0.01	dynamic	NA	3	8	16	0.68	0.4	0.92	1.57	1.69	3.73	0.69	0.34	1.02	95.53	NA	2.25	NA	NA	1.98
NA	NA	NA	373.45	Spirotetramat	0.0178706		0	102.47	11.74	4	1	1.77	73.86	578.2	3.46	39.54	liquid	0.075	human	dermatomed	1	water, saline or culture medium with BSA	non-occlusive	0.0008	yes	2	332	528	0.0008	dynamic	NA	NA	8	16	0.49	0.45	1.1	4.74	5.72	3.73	8.59	4.44	14.74	84.68	NA	5.23	NA	NA	5.23
EC	organic-solvent	320	376.66	Prochloraz	0.003217		4.1	90.99	2.55	3	0	1.79	47.36	481.53	3.62	35.42	liquid	320	human	dermatomed	2	water with 50% EtOH	NA	3.2	yes	1	356	356	3.2	static	NA	4	8	24	2.41	1.5	4.48	1.1	0.6	8.56	NA	NA	NA	102.94	NA	3.51	NA	NA	3.51
EC	organic-solvent	320	376.66	Prochloraz	0.003217		4.1	90.99	2.55	3	0	1.79	47.36	481.53	3.62	35.42	liquid	0.8	human	dermatomed	2	water with 50% EtOH	NA	0.008	yes	1	356	356	0.02	static	NA	4	8	24	20.44	10.19	34.39	4.62	2.94	8.56	NA	NA	NA	78.65	NA	25.07	NA	NA	25.07
EC	organic-solvent	160	307.82	Tebuconazole	0.061811		3.7	96.9	2.01	3	1	1.81	50.94	481.8	3.69	32.91	liquid	0.4	human	dermatomed	2	water with 50% EtOH	NA	0.004	yes	1	356	356	0.01	static	NA	4	8	24	20.34	11.16	35.72	3.45	2.19	6.36	NA	NA	NA	73.92	NA	23.8	NA	NA	23.8
EC	organic-solvent	40	372.21	Proquinazid	0.005932		3.86	86.09	3.63	3	0	1.84	41.9	418.68	4.27	31.88	liquid	40	human	dermatomed	2	water with 50% EtOH	NA	0.4	yes	1	356	356	0.4	static	NA	4	8	24	3.1	2.6	6.73	0.98	0.31	18.27	NA	NA	NA	95.8	NA	4.08	NA	NA	4.08
EC	organic-solvent	40	372.21	Proquinazid	0.005932		3.86	86.09	3.63	3	0	1.84	41.9	418.68	4.27	31.88	liquid	0.1	human	dermatomed	2	water with 50% EtOH	NA	0.001	yes	1	356	356	0.002	static	NA	4	8	24	13.38	6.71	23.04	10.17	6.03	18.27	NA	NA	NA	84.72	NA	23.55	NA	NA	23.55
SC	water-based	125	406.26	Difenoconazole	0.000402		4.3	113.98	1.95	4	0	1.35	58.4	519.59	4.86	39.76	liquid	125	human	dermatomed	3.14	water with 50% EtOH	NA	1.25	yes	5	350	400	1.25	static	NA	8	6	24	0.28	0.09	0.36	0.13	0.13	6.22	0.04	0.04	0.13	101.08	NA	0.42	NA	NA	0.45
SC	water-based	125	406.26	Difenoconazole	0.000402		4.3	113.98	1.95	4	0	1.35	58.4	519.59	4.86	39.76	liquid	0.625	human	dermatomed	3.14	water with 50% EtOH	NA	0.0063	yes	5	350	400	0.02	static	NA	8	6	24	19.56	11.7	34.77	3.38	1.62	6.22	1.31	0.59	2.49	77.79	NA	22.94	NA	NA	24.25
SC	water-based	125	406.26	Difenoconazole	0.000402		4.3	113.98	1.95	4	0	1.35	58.4	519.59	4.86	39.76	liquid	0.0833	human	dermatomed	3.14	water with 50% EtOH	NA	0.0008	yes	5	350	400	2.62	static	NA	8	6	24	25.38	13.76	42.59	2.17	0.85	6.22	1.85	0.94	3.59	70.04	NA	27.55	NA	NA	29.4
SC	water-based	400	256.13	Propyzamide	0.0055871		3.43	66.28	14.21	1	1	2.5	29.1	328.51	3.18	25.05	liquid	400	human	dermatomed	0.64	water, saline or culture medium with BSA	occlusive	4	yes	15	370	530	4	dynamic	NA	5	6	24	0.8	0.18	1.09	0.49	0.82	3.11	1.5	1.19	3.38	93.92	NA	1.29	NA	NA	1.29
SC	water-based	400	256.13	Propyzamide	0.0055871		3.43	66.28	14.21	1	1	2.5	29.1	328.51	3.18	25.05	liquid	1.26	human	dermatomed	0.64	water, saline or culture medium with BSA	occlusive	0.0126	yes	15	370	530	0.01	dynamic	NA	6	6	24	18.49	11.83	26.7	1.72	1.11	3.11	4.68	1.66	6.9	72.9	NA	20.21	NA	NA	24.89
SC	water-based	400	256.13	Propyzamide	0.0055871		3.43	66.28	14.21	1	1	2.5	29.1	328.51	3.18	25.05	liquid	5.22	human	dermatomed	0.63	water, saline or culture medium with BSA	occlusive	0.0522	yes	15	400	520	0.05	dynamic	NA	9	6	24	2.16	0.54	2.99	0.08	0.08	NA	0.71	0.93	3.01	94.87	NA	2.24	NA	NA	2.24
NA	NA	NA	198.18	Cymoxanil	19.3869		4.24	46.78	10.56	5	2	3.83	103.58	277.58	0.07	17.51	liquid	40	human	dermatomed	7.8	water, saline or culture medium with surfactant	NA	5	yes	2	200	500	5	dynamic	NA	9	8	16	1.02	0.97	2.55	0.13	0.16	29.46	0.21	0.13	0.42	105.18	NA	1.15	NA	NA	1.29
NA	NA	NA	198.18	Cymoxanil	19.3869		4.24	46.78	10.56	5	2	3.83	103.58	277.58	0.07	17.51	liquid	0.12	human	dermatomed	7.8	water, saline or culture medium with surfactant	NA	0.0012	yes	2	200	500	0.0009	dynamic	NA	9	8	16	18.73	18.17	44.51	10.35	9.57	29.46	3.12	1.15	4.76	64.05	NA	29.08	NA	NA	29.08
SC	water-based	250	313.4	Mandestrobin	0.0262254		0	91.33	15.09	3	1	1.92	47.56	506.05	3.55	35.22	liquid	250	human	dermatomed	2.54	water with 50% EtOH	non-occlusive	2.5	yes	5	NA	NA	2.5	static	NA	6	6	24	0.13	0.05	0.18	0.01	0.01	0.49	0.001	0.001	0.003	109.43	NA	0.14	NA	NA	0.14
SC	water-based	250	313.4	Mandestrobin	0.0262254		0	91.33	15.09	3	1	1.92	47.56	506.05	3.55	35.22	liquid	0.05	human	dermatomed	2.54	water with 50% EtOH	non-occlusive	0.0005	yes	5	NA	NA	0.0013	static	NA	6	6	24	8.27	2.82	13.93	0.2	0.15	0.49	0.06	0.06	0.16	99.67	NA	8.47	NA	NA	8.47
EC	organic-solvent	0.25	344.25	Prothioconazole	0.0004042		3.61	88.03	9.57	2	2	1.48	47.86	419.37	3.47	34.39	liquid	0.25	human	dermatomed	0.64	water, saline or culture medium with surfactant	occlusive	0.0025	yes	8	320	400	0.0025	dynamic	NA	10	8	24	5.03	1.14	6.78	4.14	1.97	NA	5.31	1.99	8.41	83.1	NA	9.17	NA	NA	14.47
EC	organic-solvent	100	344.25	Prothioconazole	0.0004042		3.61	88.03	9.57	2	2	1.48	47.86	419.37	3.47	34.39	liquid	100	human	dermatomed	0.64	water, saline or culture medium with surfactant	occlusive	1	yes	8	370	400	1	dynamic	NA	NA	8	24	3.86	5.03	16.07	3.73	6.26	12.43	2.53	1.21	3.71	91.51	NA	7.59	NA	NA	4.68
EC	organic-solvent	100	344.25	Prothioconazole	0.0004042		3.61	88.03	9.57	2	2	1.48	47.86	419.37	3.47	34.39	liquid	1.25	human	dermatomed	0.64	water, saline or culture medium with surfactant	occlusive	0.0125	yes	8	370	400	0.01	dynamic	NA	6	8	24	0.94	0.45	1.19	9.67	8	12.43	8.89	2.86	11.9	78.51	NA	10.61	NA	NA	16.74
EC	organic-solvent	100	344.25	Prothioconazole	0.0004042		3.61	88.03	9.57	2	2	1.48	47.86	419.37	3.47	34.39	liquid	0.25	human	dermatomed	0.64	water, saline or culture medium with surfactant	occlusive	0.0025	yes	8	370	400	0.0016	dynamic	NA	10	8	24	2.01	1.44	3.92	10.58	5.23	12.43	14.67	6.25	25.23	69.46	NA	12.59	NA	NA	27.26
EC	organic-solvent	200	297.48	Spiroxamine	3.10144		5.51	88.38	9.34	3	0	1.74	21.7	586.05	2.07	35.34	liquid	200	human	dermatomed	1	water, saline or culture medium with BSA	non-occlusive	2	yes	15	341	497	2	dynamic	NA	9	8	24	1.36	0.47	1.72	5.4	6.54	9.23	1.46	1.29	2.56	93.13	NA	6.75	NA	NA	4.06
EC	organic-solvent	200	297.48	Spiroxamine	3.10144		5.51	88.38	9.34	3	0	1.74	21.7	586.05	2.07	35.34	liquid	1.5	human	dermatomed	1	water, saline or culture medium with BSA	non-occlusive	0.015	yes	15	341	497	0.02	dynamic	NA	12	8	24	18.22	3.87	22.81	3.3	3.13	9.23	1.84	2.01	6.08	72.7	NA	21.52	NA	NA	21.37
SL	water-based	360	169.07	Glyphosate	1931460		-4	31.35	-0.58	6	4	3.21	106.86	219.92	-6.9	12.9	liquid	360	human	dermatomed	1	water, saline or culture medium	non-occlusive	3.6	yes	13	400	400	3.6	dynamic	NA	7	8	24	0.05	0.08	0.22	0.01	NA	0.39	0.05	NA	0.05	99.92	NA	0.06	NA	NA	0.06
SL	water-based	360	169.07	Glyphosate	1931460		-4	31.35	-0.58	6	4	3.21	106.86	219.92	-6.9	12.9	liquid	36	human	dermatomed	1	water, saline or culture medium	non-occlusive	0.36	yes	13	400	400	0.36	dynamic	NA	8	8	24	0.11	0.09	0.27	0.07	0.13	0.39	0.15	0.12	0.33	101.23	NA	0.18	NA	NA	0.18
SL	water-based	360	169.07	Glyphosate	1931460		-4	31.35	-0.58	6	4	3.21	106.86	219.92	-6.9	12.9	liquid	2.2	human	dermatomed	1	water, saline or culture medium	non-occlusive	0.022	yes	7	400	400	0.02	dynamic	NA	8	8	24	0.04	0.03	0.09	0.01	NA	0.39	0.15	0.1	0.32	101.27	NA	0.05	NA	NA	0.05
SL	water-based	450	169.07	Glyphosate	1931460		-4	31.35	-0.58	6	4	3.21	106.86	219.92	-6.9	12.9	liquid	450	human	dermatomed	1	water, saline or culture medium	non-occlusive	4.5	yes	13	400	400	4.5	dynamic	NA	7	8	24	0.01	0.01	0.04	0.01	0.01	0.39	0.05	0.01	0.07	99.34	NA	0.03	NA	NA	0.08
SL	water-based	450	169.07	Glyphosate	1931460		-4	31.35	-0.58	6	4	3.21	106.86	219.92	-6.9	12.9	liquid	36	human	dermatomed	1	water, saline or culture medium	non-occlusive	0.36	yes	13	400	400	0.36	dynamic	NA	8	8	24	0.11	0.09	0.27	0.07	0.13	0.39	0.15	0.12	0.33	101.23	NA	0.18	NA	NA	0.18
SL	water-based	450	169.07	Glyphosate	1931460		-4	31.35	-0.58	6	4	3.21	106.86	219.92	-6.9	12.9	liquid	2.2	human	dermatomed	1	water, saline or culture medium	non-occlusive	0.022	yes	7	400	400	0.02	dynamic	NA	8	8	24	0.04	0.03	0.09	0.01	NA	0.39	0.15	0.1	0.32	101.27	NA	0.05	NA	NA	0.05
ME	organic-solvent	50	297.18	Imazalil	0.0569019		3.82	78.01	6.48	2	0	1.71	27.05	382.94	3.67	30.06	liquid	25	human	dermatomed	0.64	water, saline or culture medium with BSA	NA	0.25	yes	2	200	400	0.25	dynamic	NA	10	8	24	1.82	0.79	3.28	0.53	0.5	0.85	0.35	0.33	1.25	94.13	NA	2.35	NA	NA	2.7
ME	organic-solvent	50	297.18	Imazalil	0.0569019		3.82	78.01	6.48	2	0	1.71	27.05	382.94	3.67	30.06	liquid	16.7	human	dermatomed	0.64	water, saline or culture medium with BSA	NA	0.167	yes	2	200	400	0.11	dynamic	NA	10	8	24	2.84	0.74	4.16	0.56	0.21	0.85	0.23	0.17	0.55	91.16	NA	3.4	NA	NA	3.4
ME	organic-solvent	50	297.18	Imazalil	0.0569019		3.82	78.01	6.48	2	0	1.71	27.05	382.94	3.67	30.06	liquid	12.5	human	dermatomed	0.64	water, saline or culture medium with BSA	NA	0.125	yes	2	200	400	0.08	dynamic	NA	10	8	24	3.43	1.26	4.9	0.94	0.42	0.85	0.55	0.52	1.44	91.7	NA	4.37	NA	NA	4.37
SC	water-based	75	381.31	Fluxapyroxad	0.0010992		3.47	101.01	14.15	2	1	1.59	46.92	455.45	4.11	32.95	liquid	75	human	dermatomed	1	water with < 50% EtOH	semi-occlusive	0.75	yes	2	230	400	0.75	static	NA	5	8	24	0.6	0.28	0.66	0.03	0.03	0.91	0.02	NA	0.02	95.71	NA	0.63	NA	NA	0.61
SC	water-based	75	381.31	Fluxapyroxad	0.0010992		3.47	101.01	14.15	2	1	1.59	46.92	455.45	4.11	32.95	liquid	0.5	human	dermatomed	1	water with < 50% EtOH	semi-occlusive	0.005	yes	2	230	400	0.01	static	NA	5	8	24	0.52	0.12	0.37	0.27	0.37	0.91	NA	NA	NA	99.31	NA	0.78	NA	NA	0.78
SC	water-based	75	381.31	Fluxapyroxad	0.0010992		3.47	101.01	14.15	2	1	1.59	46.92	455.45	4.11	32.95	liquid	0.25	human	dermatomed	1	water with < 50% EtOH	semi-occlusive	0.0025	yes	2	230	400	0.0025	static	NA	5	8	24	1.24	0.04	0.23	0.05	0.02	0.91	NA	NA	NA	100.4	NA	1.29	NA	NA	1.29
SC	water-based	50	406.26	Difenoconazole	0.000402		4.3	113.98	1.95	4	0	1.35	58.4	519.59	4.86	39.76	liquid	50	human	dermatomed	1	water with < 50% EtOH	semi-occlusive	0.5	yes	2	296	400	0.5	static	NA	5	8	24	1.05	0.84	1.95	0.06	0.09	5.36	0.03	0.04	0.09	96.4	NA	1.11	NA	NA	1.11
SC	water-based	50	406.26	Difenoconazole	0.000402		4.3	113.98	1.95	4	0	1.35	58.4	519.59	4.86	39.76	liquid	0.33	human	dermatomed	1	water with < 50% EtOH	semi-occlusive	0.0033	yes	2	296	400	0.0033	static	NA	5	8	24	4.09	0.19	1.24	1.95	1.97	5.36	0.14	0.16	0.38	93.73	NA	6.04	NA	NA	6.15
SC	water-based	50	406.26	Difenoconazole	0.000402		4.3	113.98	1.95	4	0	1.35	58.4	519.59	4.86	39.76	liquid	0.167	human	dermatomed	1	water with < 50% EtOH	semi-occlusive	0.0017	yes	2	296	400	0.0017	static	NA	5	8	24	6.55	0.56	2.27	2.34	1.22	5.36	NA	NA	NA	84.31	NA	8.88	NA	NA	8.88
SL	water-based	200	222.68	Acetamiprid	1.82043		2.55	60.89	4.16	4	0	2.07	52.28	310.48	1.11	22.29	liquid	200	human	dermatomed	0.64	water, saline or culture medium with BSA	NA	2	yes	3	200	400	2	dynamic	NA	7	8	24	2.77	0.69	3.85	0.36	0.14	14.69	0.31	0.09	0.43	96.32	NA	3.13	NA	NA	3.43
SL	water-based	200	222.68	Acetamiprid	1.82043		2.55	60.89	4.16	4	0	2.07	52.28	310.48	1.11	22.29	liquid	0.035	human	dermatomed	0.64	water, saline or culture medium with BSA	NA	0.0004	yes	3	200	400	0.55	dynamic	NA	7	8	24	14.4	7.34	28.41	8.73	3.62	14.69	1.92	1	3.49	73.75	NA	23.13	NA	NA	25.05
ED	organic-solvent	10	343.21	Boscalid (Nicobifen)	4.61e-05		4	95.24	14.27	2	1	1.51	41.99	418.5	4.92	36.79	liquid	10	human	dermatomed	1	water with < 50% EtOH	semi-occlusive	0.1	yes	2	260	390	0.1	static	NA	8	8	16	0.05	0.02	0.08	0.01	NA	NA	NA	NA	NA	103.9	NA	0.06	NA	NA	0.06
ED	organic-solvent	5	387.82	Pyraclostrobin	0.0140378		5.45	101.57	0.4	5	0	1.41	65.82	528.02	4.7	39.48	liquid	5	human	dermatomed	1	water with < 50% EtOH	semi-occlusive	0.05	yes	2	240	360	0.05	static	NA	8	8	16	0.07	0.03	0.11	0.05	0.08	NA	NA	NA	NA	100.7	NA	0.13	NA	NA	0.07
WG	solid	90	320.43	Iprovalicarb	0.0122921		3.33	90.52	13.67	2	2	2.4	67.43	548.59	3.59	35.46	solid	90	human	dermatomed	2.54	water with 50% EtOH	non-occlusive	0.45	yes	5	400	400	0.45	static	NA	8	6	24	0.13	0.02	0.15	0.08	0.05	1.99	0.002	0.003	0.01	100.2	NA	0.21	NA	NA	0.21
WG	solid	90	320.43	Iprovalicarb	0.0122921		3.33	90.52	13.67	2	2	2.4	67.43	548.59	3.59	35.46	liquid	1.2	human	dermatomed	2.54	water with 50% EtOH	non-occlusive	0.012	yes	5	400	400	0.03	static	NA	8	6	24	1.9	0.79	3.53	0.7	0.6	1.99	0.03	0.04	0.1	104.6	NA	2.6	NA	NA	2.6
WG	solid	90	320.43	Iprovalicarb	0.0122921		3.33	90.52	13.67	2	2	2.4	67.43	548.59	3.59	35.46	liquid	0.07	human	dermatomed	2.54	water with 50% EtOH	non-occlusive	0.0007	yes	5	400	400	0.0018	static	NA	8	6	24	9.32	5.24	17.9	1.52	0.81	1.99	0.11	0.15	0.48	91.84	NA	10.84	NA	NA	10.84
WG	solid	563	296.55	Folpet	0.0024443		2.85	66.59	NA	2	0	1.84	37.38	289.31	3.78	24.85	solid	563	human	dermatomed	2.54	water with 50% EtOH	non-occlusive	2.86	yes	5	400	400	2.86	static	NA	8	6	24	0.38	0.18	0.64	1.03	0.96	0.76	0.02	0.02	0.05	107.25	NA	1.41	NA	NA	1.41
WG	solid	563	296.55	Folpet	0.0024443		2.85	66.59	NA	2	0	1.84	37.38	289.31	3.78	24.85	liquid	0.68	human	dermatomed	2.54	water with 50% EtOH	non-occlusive	0.0069	yes	5	400	400	0.02	static	NA	8	6	24	5.7	2.02	8.46	2.64	4.32	0.76	0.04	0.03	0.08	93.46	NA	8.34	NA	NA	8.34
FS	water-based	200	383.58	Fluopicolide	0.0008509		4.62	82.35	12.31	2	1	1.82	41.99	408.95	4.33	30.79	liquid	200	human	dermatomed	1	water, saline or culture medium with BSA	NA	2	yes	15	366	477	2	dynamic	NA	2	8	24	0.06	0.01	0.08	0.03	0.02	0.44	0.04	0.04	0.11	98.54	NA	0.09	NA	NA	0.13
FS	water-based	200	383.58	Fluopicolide	0.0008509		4.62	82.35	12.31	2	1	1.82	41.99	408.95	4.33	30.79	liquid	50	human	dermatomed	1	water, saline or culture medium with BSA	NA	0.5	yes	15	366	477	0.5	dynamic	NA	2	8	24	1.99	0.26	0.8	0.23	0.17	0.44	0.29	0.33	0.77	96.6	NA	2.22	NA	NA	2.22
FS	water-based	150	457.84	Fluoxastrobin	1.34e-05		2.21	114.64	0.02	6	0	1.38	84.29	567.22	5.06	43.81	liquid	150	human	dermatomed	1	water, saline or culture medium with BSA	NA	1.5	yes	15	357	496	1.5	dynamic	NA	1	8	24	2.42	NA	NA	0.21	0.35	0.7	0.1	0.11	0.18	95.47	NA	2.63	NA	NA	0.69
FS	water-based	150	457.84	Fluoxastrobin	1.34e-05		2.21	114.64	0.02	6	0	1.38	84.29	567.22	5.06	43.81	liquid	37.5	human	dermatomed	1	water, saline or culture medium with BSA	NA	0.375	yes	15	357	496	0.38	dynamic	NA	NA	8	24	0.52	0.09	0.2	0.19	0.29	0.7	0.04	0.04	0.06	105.15	NA	0.71	NA	NA	0.32
SC	water-based	336	199.26	Pyrimethanil	0.247918		2.84	60.34	3.44	3	1	1.66	37.81	312.41	2.43	22.8	liquid	336	human	dermatomed	1.77	water, saline or culture medium with surfactant	NA	94.915	yes	5	400	600	94.92	static	NA	8	6	18	0.11	0.02	0.15	NA	NA	0.34	0.01	0.01	0.02	95.41	NA	0.11	NA	NA	0.12
SC	water-based	336	199.26	Pyrimethanil	0.247918		2.84	60.34	3.44	3	1	1.66	37.81	312.41	2.43	22.8	liquid	2.688	human	dermatomed	1.77	water, saline or culture medium with surfactant	NA	0.7593	yes	5	400	600	1.34	static	NA	8	6	18	11.31	2.39	14.94	0.16	0.1	0.34	0.44	0.33	1.03	81.16	NA	11.48	NA	NA	11.92
SC	water-based	336	199.26	Pyrimethanil	0.247918		2.84	60.34	3.44	3	1	1.66	37.81	312.41	2.43	22.8	liquid	0.5376	human	dermatomed	1.77	water, saline or culture medium with surfactant	NA	0.1519	yes	5	400	600	0.27	static	NA	8	6	18	38.11	6.76	48.82	0.27	0.05	0.34	0.58	0.47	0.91	66.64	NA	38.37	NA	NA	38.17
SC	water-based	133	248.19	Fludioxonil	0.0038566		4.12	55.51	14.66	3	1	1.75	58.04	285.77	3.57	22.76	liquid	1.064	human	dermatomed	1.77	water, saline or culture medium with surfactant	NA	0.301	yes	5	400	600	0.53	static	NA	8	6	18	0.94	0.22	1.23	0.28	0.13	0.4	3.85	0.8	4.74	99.87	NA	1.21	NA	NA	5.06
SC	water-based	133	248.19	Fludioxonil	0.0038566		4.12	55.51	14.66	3	1	1.75	58.04	285.77	3.57	22.76	liquid	0.2128	human	dermatomed	1.77	water, saline or culture medium with surfactant	NA	0.0601	yes	5	400	600	0.11	static	NA	8	6	18	4.92	1.2	6.94	0.81	0.42	0.4	3.81	1.12	5.34	91.64	NA	5.74	NA	NA	9.55
EC	organic-solvent	200	387.82	Pyraclostrobin	0.0140378		5.45	101.57	0.4	5	0	1.41	65.82	528.02	4.7	39.48	liquid	200	human	dermatomed	1	water with < 50% EtOH	semi-occlusive	2	yes	2	260	400	2	static	NA	1	8	16	0.86	0.59	1.53	0.27	0.32	12.34	NA	NA	NA	105.08	NA	1.13	NA	NA	1.04
EC	organic-solvent	200	387.82	Pyraclostrobin	0.0140378		5.45	101.57	0.4	5	0	1.41	65.82	528.02	4.7	39.48	liquid	0.67	human	dermatomed	1	water with < 50% EtOH	semi-occlusive	0.0067	yes	2	260	400	0.01	static	NA	2	8	16	3.95	0.59	1.87	4.68	3.63	12.34	0.65	0.58	1.41	89.45	NA	8.63	NA	NA	8.63
EC	organic-solvent	30	381.31	Fluxapyroxad	0.0010992		3.47	101.01	14.15	2	1	1.59	46.92	455.45	4.11	32.95	liquid	30	human	dermatomed	1	water with < 50% EtOH	semi-occlusive	0.3	yes	2	275	400	0.3	static	NA	4	8	16	0.16	0.06	0.21	0.43	0.87	1.69	NA	NA	NA	100.47	NA	0.59	NA	NA	0.53
EC	organic-solvent	30	381.31	Fluxapyroxad	0.0010992		3.47	101.01	14.15	2	1	1.59	46.92	455.45	4.11	32.95	liquid	0.2	human	dermatomed	1	water with < 50% EtOH	semi-occlusive	0.002	yes	2	275	400	0.002	static	NA	8	8	16	3.03	0.22	1.09	0.99	0.49	1.69	0.1	0.13	0.33	94.79	NA	4.02	NA	NA	4.09
EC	organic-solvent	125	342.22	Propiconazole	0.0030088		3.72	96.86	1.95	4	0	1.73	49.17	457.13	4.33	33.13	liquid	125	human	dermatomed	1	water with < 50% EtOH	semi-occlusive	1.25	yes	2	260	356	1.25	static	NA	5	8	16	1.1	0.21	0.67	1.33	1.53	4.77	NA	NA	NA	95.78	NA	2.43	NA	NA	2.43
EC	organic-solvent	125	342.22	Propiconazole	0.0030088		3.72	96.86	1.95	4	0	1.73	49.17	457.13	4.33	33.13	liquid	0.417	human	dermatomed	1	water with < 50% EtOH	semi-occlusive	0.0042	yes	2	260	356	0.0042	static	NA	8	8	16	7.73	0.41	1.42	2.13	1.66	4.77	0.33	0.38	1.07	89.53	NA	9.87	NA	NA	9.87
EC	organic-solvent	373.9	281.48	Dodemorph	0.571241		5.7	86.52	8.98	2	0	1.84	12.47	559.96	3.3	34.67	liquid	385	human	dermatomed	0.64	water, saline or culture medium	NA	3.85	yes	10	400	400	3.85	dynamic	NA	6	6	18	0.23	0.03	0.2	1.32	0.65	12.12	1.13	0.82	2.69	99.9	NA	1.55	NA	NA	2.68
EC	organic-solvent	373.9	281.48	Dodemorph	0.571241		5.7	86.52	8.98	2	0	1.84	12.47	559.96	3.3	34.67	liquid	1	human	dermatomed	0.64	water, saline or culture medium	NA	0.01	yes	10	400	400	0.01	dynamic	NA	6	6	18	1.28	0.53	1.82	9.66	2.56	12.12	9.12	1.75	12.18	73.32	NA	10.94	NA	NA	20.06
EC	organic-solvent	400	295.81	Pethoxamid	0.167433		3.39	84.14	-4.13	2	0	2.74	29.54	469.13	2.84	32.29	liquid	400	human	dermatomed	2	water, saline or culture medium with surfactant	NA	4	yes	3	340	398	4	static	NA	8	8	24	2.49	1.13	4.14	1.38	0.71	1.75	0.48	0.3	0.94	95.22	NA	3.86	NA	NA	4.29
EC	organic-solvent	400	295.81	Pethoxamid	0.167433		3.39	84.14	-4.13	2	0	2.74	29.54	469.13	2.84	32.29	liquid	3	human	dermatomed	2	water, saline or culture medium with surfactant	NA	0.03	yes	3	340	398	0.06	static	NA	19	8	24	8.69	8.68	8.21	3.66	2.61	1.75	6.33	4.78	4.09	78.04	NA	12.35	NA	NA	11.81
EC	organic-solvent	250	342.22	Propiconazole	0.0030088		3.72	96.86	1.95	4	0	1.73	49.17	457.13	4.33	33.13	liquid	250	human	dermatomed	0.64	water, saline or culture medium with BSA	NA	2.5	yes	15	200	400	2.5	dynamic	NA	8	8	24	0.42	0.05	0.24	0.74	0.93	7.6	0.55	0.38	1.47	96.42	NA	1.17	NA	NA	1.71
EC	organic-solvent	250	342.22	Propiconazole	0.0030088		3.72	96.86	1.95	4	0	1.73	49.17	457.13	4.33	33.13	liquid	0.19	human	dermatomed	0.64	water, saline or culture medium with BSA	NA	0.0019	yes	15	200	400	0.0012	dynamic	NA	8	8	24	17.54	5.68	24.3	5.15	1.78	7.6	5.21	2.07	8.93	73.1	NA	22.69	NA	NA	27.9
EC	organic-solvent	250	406.26	Difenoconazole	0.000402		4.3	113.98	1.95	4	0	1.35	58.4	519.59	4.86	39.76	liquid	250	human	dermatomed	0.64	water, saline or culture medium with BSA	NA	2.5	yes	15	200	400	2.5	dynamic	NA	8	8	24	0.09	0.05	0.17	0.2	0.13	24.3	0.29	0.06	0.39	98.16	NA	0.29	NA	NA	0.58
EC	organic-solvent	250	406.26	Difenoconazole	0.000402		4.3	113.98	1.95	4	0	1.35	58.4	519.59	4.86	39.76	liquid	0.19	human	dermatomed	0.64	water, saline or culture medium with BSA	NA	0.0019	yes	15	200	400	0.0012	dynamic	NA	8	8	24	3.84	1.08	4.7	10.99	7.71	24.3	10.43	2.05	14.61	72.31	NA	14.82	NA	NA	25.26
NA	NA	25	317.82	Triticonazole	0.0202256		3.29	100.35	2	3	1	1.66	50.94	456.27	3.35	33.93	liquid	25	human	dermatomed	0.64	water, saline or culture medium with surfactant	non-occlusive	0.25	yes	5	200	400	0.25	static	NA	8	6	24	0.29	0.12	0.43	0.1	0.03	NA	0.07	0.04	0.15	95.66	NA	0.39	NA	NA	0.45
EC	organic-solvent	51	372.81	Quizalofop-P-ethyl	0.0045904		4.28	95.37	0.06	4	0	1.35	70.54	506.84	4.39	38.9	liquid	0.31	human	dermatomed	0.64	water, saline or culture medium with surfactant	non-occlusive	0.0031	yes	15	200	400	0.002	dynamic	NA	2	8	24	4.14	1.73	5.26	11.03	4.11	16.62	10.26	4.36	15.45	65.15	NA	15.17	NA	NA	25.43
EC	organic-solvent	51	372.81	Quizalofop-P-ethyl	0.0045904		4.28	95.37	0.06	4	0	1.35	70.54	506.84	4.39	38.9	liquid	0.125	human	dermatomed	0.64	water, saline or culture medium with surfactant	non-occlusive	0.0013	yes	15	200	400	0.0008	dynamic	NA	6	8	24	11.56	9.39	28.07	10.71	3.93	16.62	5.6	1.41	7.47	68.08	NA	22.27	NA	NA	27.87
EC	organic-solvent	800	251.39	Prosulfocarb	0.0307547		4.65	75.39	NA	1	0	2.09	20.31	425.22	4.17	29.38	liquid	800	human	dermatomed	2.54	water with 50% EtOH	non-occlusive	4	yes	2	NA	NA	4	static	NA	1	24	24	0.4	NA	0.4	0.09	NA	0.54	0.24	NA	0.24	99.04	NA	0.49	NA	NA	0.73
EC	organic-solvent	800	251.39	Prosulfocarb	0.0307547		4.65	75.39	NA	1	0	2.09	20.31	425.22	4.17	29.38	liquid	20	human	dermatomed	2.54	water with 50% EtOH	non-occlusive	0.1	yes	2	NA	NA	0.26	static	NA	1	24	24	8.97	NA	8.97	0.54	NA	0.54	0.73	NA	0.73	90.17	NA	9.51	NA	NA	10.24
SC	water-based	500	342.13	Bifenox	0.0004603		4.48	80.25	-3.75	3	0	1.76	78.67	401.49	4.63	30.87	liquid	500	human	dermatomed	0.64	water, saline or culture medium with surfactant	NA	5	yes	1	753	753	5	dynamic	NA	6	8	18	0.08	0.04	0.12	0.46	0.13	4.85	2.97	1.6	6.05	95.45	NA	0.54	NA	NA	3.5
SC	water-based	500	342.13	Bifenox	0.0004603		4.48	80.25	-3.75	3	0	1.76	78.67	401.49	4.63	30.87	liquid	2.3	human	dermatomed	0.64	water, saline or culture medium with surfactant	NA	0.023	yes	1	753	753	0.01	dynamic	NA	6	8	18	0.45	0.31	1.05	3.37	1.4	4.85	11.84	6.23	23.08	78.03	NA	3.82	NA	NA	15.66
SC	water-based	15	300.31	Desmedipham	0.0199827		3.39	83.56	12.55	4	2	1.53	76.66	430.95	3.7	31.06	liquid	15	human	dermatomed	0.64	water, saline or culture medium with surfactant	NA	0.15	yes	1	628	785	0.15	dynamic	NA	6	8	24	0.64	0.27	0.97	1.77	0.98	9.05	4.12	1.01	5.91	92.61	NA	2.41	NA	NA	6.53
SC	water-based	15	300.31	Desmedipham	0.0199827		3.39	83.56	12.55	4	2	1.53	76.66	430.95	3.7	31.06	liquid	1.2	human	dermatomed	0.64	water, saline or culture medium with surfactant	NA	0.012	yes	1	628	785	0.01	dynamic	NA	6	8	24	9.68	2.2	12.54	7.17	1.46	9.05	17.88	3.52	22.67	57.41	NA	16.85	NA	NA	34.73
NA	NA	480	221.03	Dicamba	221.03		2.21	49.39	2.54	3	1	2.5	46.53	249.77	-0.8	19.13	liquid	480	human	dermatomed	0.64	water with 50% EtOH	non-occlusive	4.8	no	0	NA	NA	4.8	dynamic	NA	5	24	24	0.01	0.01	0.03	0.02	0.01	28.82	NA	NA	NA	102.42	NA	0.03	NA	NA	0.03
NA	NA	480	221.03	Dicamba	221.03		2.21	49.39	2.54	3	1	2.5	46.53	249.77	-0.8	19.13	liquid	1.2	human	dermatomed	0.64	water with 50% EtOH	non-occlusive	0.012	no	0	NA	NA	0.07	dynamic	NA	5	24	24	5.43	5.94	15.79	24.1	4.35	28.82	NA	NA	NA	72.3	NA	29.53	NA	NA	29.53
EC	organic-solvent	450	376.66	Prochloraz	0.003217		4.1	90.99	2.55	3	0	1.79	47.36	481.53	3.62	35.42	liquid	450	human	dermatomed	0.64	water, saline or culture medium with BSA	non-occlusive	4.5	yes	2	200	400	2.88	dynamic	NA	5	6	24	0.27	0.05	0.22	NA	NA	NA	0.95	0.7	2.13	94.72	NA	0.27	NA	NA	1.22
EC	organic-solvent	450	376.66	Prochloraz	0.003217		4.1	90.99	2.55	3	0	1.79	47.36	481.53	3.62	35.42	liquid	1	human	dermatomed	0.64	water, saline or culture medium with BSA	non-occlusive	0.01	yes	2	200	400	0.01	dynamic	NA	4	6	24	1.73	0.36	1.15	NA	NA	NA	1.47	0.83	2.42	94.35	NA	1.73	NA	NA	3.2
SC	water-based	447	271.36	Napropamide	0.0070576		3.36	80.66	17.3	2	0	1.9	29.54	447.26	3.21	32.65	liquid	450	human	dermatomed	0.64	water, saline or culture medium with BSA	non-occlusive	4.5	yes	2	200	400	2.88	dynamic	NA	5	6	24	0.3	0.07	0.37	0.14	0.07	2.16	0.26	0.15	0.5	91.64	NA	0.44	NA	NA	0.7
SC	water-based	447	271.36	Napropamide	0.0070576		3.36	80.66	17.3	2	0	1.9	29.54	447.26	3.21	32.65	liquid	22.5	human	dermatomed	0.64	water, saline or culture medium with BSA	non-occlusive	0.225	yes	2	200	400	0.14	dynamic	NA	5	6	24	0.95	0.16	1.17	1.06	0.93	2.16	4.5	3.11	9.41	96.08	NA	2.01	NA	NA	6.51
SC	water-based	447	271.36	Napropamide	0.0070576		3.36	80.66	17.3	2	0	1.9	29.54	447.26	3.21	32.65	liquid	0.9	human	dermatomed	0.64	water, saline or culture medium with BSA	non-occlusive	0.009	yes	2	200	400	0.01	dynamic	NA	5	6	24	4.27	1.61	6.58	3.58	2.21	2.16	5.59	4.11	12.71	83.01	NA	7.85	NA	NA	13.43
WG	solid	800	300.58	Captan	0.041946		2.8	67.22	17.86	2	0	1.84	37.38	304.69	3.25	25.75	solid	800	human	dermatomed	0.64	water with 50% EtOH	NA	1.542	yes	4	200	200	0.99	dynamic	NA	7	6	24	0.45	0.18	0.71	0.02	0.02	0.35	0.04	0.01	0.06	97.9	NA	0.47	NA	NA	0.47
WG	solid	800	300.58	Captan	0.041946		2.8	67.22	17.86	2	0	1.84	37.38	304.69	3.25	25.75	liquid	1	human	dermatomed	0.64	water with 50% EtOH	NA	0.0073	yes	4	200	200	0.0046	dynamic	NA	6	6	24	8.02	3.44	12.47	0.24	0.06	0.35	1.09	0.37	1.7	90.6	NA	8.25	NA	NA	8.25
SC	water-based	500	259.1	Metobromuron	0.269159		2.38	58.36	12.1	2	1	2.23	41.57	301.35	2.24	21.79	liquid	500	human	dermatomed	2.54	water with 50% EtOH	non-occlusive	5	yes	1	NA	NA	12.7	static	NA	6	6	24	0.48	0.17	0.71	0.03	0.03	0.06	NA	NA	NA	102.61	NA	0.51	NA	NA	0.5
SC	water-based	500	259.1	Metobromuron	0.269159		2.38	58.36	12.1	2	1	2.23	41.57	301.35	2.24	21.79	liquid	10	human	dermatomed	2.54	water with 50% EtOH	non-occlusive	0.1	yes	1	NA	NA	0.25	static	NA	6	6	24	6.26	2.01	9.74	0.03	0.02	0.06	0.02	0.01	0.03	92.61	NA	6.28	NA	NA	6.28
WG	solid	700	296.32	Dithianon	0.0021715		0	81.95	-4.89	4	0	1.65	81.72	281.58	2.07	29.14	solid	350	human	dermatomed	1	water with 50% EtOH	semi-occlusive	3.5	yes	2	320	430	3.5	static	NA	5	6	24	0.02	0.004	0.01	0.06	0.06	4.07	0.02	0.01	0.04	107.98	NA	0.08	NA	NA	0.08
NA	NA	400	473.72	Cyantraniliprole	0.0002224		3.43	116	13.69	5	2	1.54	112.7	518.39	4.12	41.64	liquid	200	human	isolated epidermis	2.54	water with 50% EtOH	non-occlusive	2	yes	5	NA	NA	5.08	static	NA	NA	24	24	NA	NA	NA	0.01	0.01	0.32	NA	NA	NA	103.45	NA	0.01	NA	NA	0.01
NA	NA	400	473.72	Cyantraniliprole	0.0002224		3.43	116	13.69	5	2	1.54	112.7	518.39	4.12	41.64	liquid	0.749	human	isolated epidermis	2.54	water with 50% EtOH	non-occlusive	0.0075	yes	5	NA	NA	0.02	static	NA	NA	24	24	NA	NA	NA	0.2	0.09	0.32	0.04	0.02	0.06	99.34	NA	0.2	NA	NA	0.2
NA	NA	400	473.72	Cyantraniliprole	0.0002224		3.43	116	13.69	5	2	1.54	112.7	518.39	4.12	41.64	liquid	0.25	human	isolated epidermis	2.54	water with 50% EtOH	non-occlusive	0.0025	yes	5	NA	NA	0.01	static	NA	NA	24	24	NA	NA	NA	0.26	0.09	0.32	0.03	0.003	0.03	97.2	NA	0.26	NA	NA	0.27
EC	organic-solvent	90	342.22	Propiconazole	0.0030088		3.72	96.86	1.95	4	0	1.73	49.17	457.13	4.33	33.13	liquid	90	human	dermatomed	0.64	water, saline or culture medium with BSA	NA	0.9	yes	15	206	377	0.58	dynamic	NA	8	8	24	0.38	0.24	0.75	0.19	0.16	9	0.16	0.1	0.29	103.79	NA	0.57	NA	NA	0.73
EC	organic-solvent	90	342.22	Propiconazole	0.0030088		3.72	96.86	1.95	4	0	1.73	49.17	457.13	4.33	33.13	liquid	0.15	human	dermatomed	0.64	water, saline or culture medium with BSA	NA	0.0015	yes	15	206	377	0.001	dynamic	NA	8	8	24	11.85	6.58	20.8	5.61	2.34	9	3.49	1.4	5.84	73.76	NA	17.46	NA	NA	20.95
SC	water-based	250	406.26	Difenoconazole	0.000402		4.3	113.98	1.95	4	0	1.35	58.4	519.59	4.86	39.76	liquid	250	human	dermatomed	2.54	water with 50% EtOH	NA	2.5	yes	2	400	400	0.98	static	NA	8	6	24	0.12	0.05	0.2	0.14	0.09	11.8	0.01	0.01	0.02	102.98	NA	0.25	NA	NA	0.26
SC	water-based	250	406.26	Difenoconazole	0.000402		4.3	113.98	1.95	4	0	1.35	58.4	519.59	4.86	39.76	liquid	1	human	dermatomed	2.54	water with 50% EtOH	NA	0.01	yes	2	400	400	0.0039	static	NA	8	6	24	7.91	4.61	19.1	6.79	3.36	11.8	1.21	1.49	4.23	85.21	NA	14.71	NA	NA	15.91
SC	water-based	250	411.88	Mandipropamid	0.0005104		3.57	112.43	14.47	4	1	1.75	56.79	580.41	3.71	43.1	liquid	250	human	dermatomed	2.54	water with 50% EtOH	NA	2.5	yes	2	400	400	0.98	static	NA	8	6	24	0.04	0.04	0.12	0.04	0.04	2.69	0.004	0.01	0.02	99.72	NA	0.09	NA	NA	0.09
SC	water-based	250	411.88	Mandipropamid	0.0005104		3.57	112.43	14.47	4	1	1.75	56.79	580.41	3.71	43.1	liquid	1	human	dermatomed	2.54	water with 50% EtOH	NA	0.01	yes	2	400	400	0.0039	static	NA	8	6	24	1.24	0.86	2.77	1.3	1.02	2.69	0.08	0.06	0.2	100.68	NA	2.54	NA	NA	2.6
SC	water-based	250	411.88	Mandipropamid	0.0005104		3.57	112.43	14.47	4	1	1.75	56.79	580.41	3.71	43.1	liquid	0.125	human	dermatomed	2.54	water with 50% EtOH	NA	0.0013	yes	2	400	400	0.0005	static	NA	8	6	24	4.23	2.65	9.55	1.58	1.29	2.69	0.28	0.41	0.97	87.08	NA	5.81	NA	NA	5.81
FS	water-based	10	307.82	Tebuconazole	0.061811		3.7	96.9	2.01	3	1	1.81	50.94	481.8	3.69	32.91	liquid	10	human	dermatomed	2.54	water with 50% EtOH	non-occlusive	0.1	yes	2	400	400	0.25	static	NA	8	6	24	0.74	0.37	1.44	0.08	0.05	2.31	0.01	0.01	0.02	107.37	NA	0.81	NA	NA	0.81
FS	water-based	10	307.82	Tebuconazole	0.061811		3.7	96.9	2.01	3	1	1.81	50.94	481.8	3.69	32.91	liquid	1	human	dermatomed	2.54	water with 50% EtOH	non-occlusive	0.01	yes	2	400	400	0.03	static	NA	8	6	24	3.07	1.78	7.26	0.62	0.73	2.31	0.13	0.14	0.38	103.49	NA	3.69	NA	NA	3.69
SC	water-based	125	406.26	Difenoconazole	0.000402		4.3	113.98	1.95	4	0	1.35	58.4	519.59	4.86	39.76	liquid	125	human	dermatomed	3.14	water with 50% EtOH	non-occlusive	1.25	yes	6	350	400	3.93	static	NA	8	6	24	0.28	NA	NA	0.13	0.13	6.22	0.04	0.04	0.13	101.08	NA	0.42	NA	NA	0.45
SC	water-based	125	406.26	Difenoconazole	0.000402		4.3	113.98	1.95	4	0	1.35	58.4	519.59	4.86	39.76	liquid	0.625	human	dermatomed	3.14	water with 50% EtOH	non-occlusive	0.0063	yes	6	350	400	0.02	static	NA	8	6	24	19.56	NA	NA	3.38	1.62	6.22	1.31	0.59	2.49	77.79	NA	22.94	NA	NA	24.25
SC	water-based	125	406.26	Difenoconazole	0.000402		4.3	113.98	1.95	4	0	1.35	58.4	519.59	4.86	39.76	liquid	0.0833	human	dermatomed	3.14	water with 50% EtOH	non-occlusive	0.0008	yes	6	350	400	0.0026	static	NA	8	6	24	25.38	NA	NA	2.17	0.85	6.22	1.85	0.94	3.59	70.41	NA	27.55	NA	NA	29.4
SC	water-based	125	359.42	Isopyrazam	0.0007681		1.41	109.1	14.42	2	1	1.26	46.92	513.9	4.18	35.9	liquid	125	human	dermatomed	3.14	water with 50% EtOH	non-occlusive	1.25	yes	5	320	400	3.93	static	NA	8	6	24	0.28	0.2	0.69	0.18	0.11	3.68	0.19	0.11	0.38	98.74	NA	0.47	NA	NA	0.47
SC	water-based	125	359.42	Isopyrazam	0.0007681		1.41	109.1	14.42	2	1	1.26	46.92	513.9	4.18	35.9	liquid	1.25	human	dermatomed	3.14	water with 50% EtOH	non-occlusive	0.0125	yes	5	320	400	0.04	static	NA	8	6	24	9.41	4.27	16.82	2.09	0.96	3.68	1.13	0.65	1.98	86.54	NA	11.5	NA	NA	11.5
SC	water-based	125	359.42	Isopyrazam	0.0007681		1.41	109.1	14.42	2	1	1.26	46.92	513.9	4.18	35.9	liquid	0.3125	human	dermatomed	3.14	water with 50% EtOH	non-occlusive	0.0031	yes	5	320	400	0.01	static	NA	8	6	24	14.11	7.02	24.13	3.18	2.07	3.68	3.6	2.52	7.58	77.46	NA	17.29	NA	NA	17.29
NA	NA	300	376.66	Prochloraz	0.003217		4.1	90.99	2.55	3	0	1.79	47.36	481.53	3.62	35.42	liquid	450	human	dermatomed	0.64	water, saline or culture medium with BSA	non-occlusive	4.5	yes	2	200	400	2.88	dynamic	NA	6	8	24	0.06	0.02	0.08	0.17	0.05	1.86	1.09	0.44	1.78	100	NA	0.23	NA	NA	1.32
NA	NA	300	376.66	Prochloraz	0.003217		4.1	90.99	2.55	3	0	1.79	47.36	481.53	3.62	35.42	liquid	1.125	human	dermatomed	0.64	water, saline or culture medium with BSA	non-occlusive	0.0113	yes	2	200	400	0.01	dynamic	NA	5	8	24	0.7	0.15	0.83	1.18	0.51	1.86	11.98	6.11	18.54	86.35	NA	1.88	NA	NA	13.86
EC	organic-solvent	250	406.26	Difenoconazole	0.000402		4.3	113.98	1.95	4	0	1.35	58.4	519.59	4.86	39.76	liquid	250	human	dermatomed	0.64	water with 50% EtOH	NA	2.5	yes	3	200	200	1.6	dynamic	NA	14	24	24	17.66	NA	12.61	3.14	5.67	3.52	15.92	6.3	15.92	63.12	NA	20.8	NA	NA	20.8
EC	organic-solvent	250	406.26	Difenoconazole	0.000402		4.3	113.98	1.95	4	0	1.35	58.4	519.59	4.86	39.76	liquid	0.05	human	dermatomed	0.64	water with 50% EtOH	NA	0.0005	yes	3	200	200	0.0003	dynamic	NA	7	24	24	49.91	16.39	72.57	1.75	1.14	3.52	30.25	20.45	62.12	27.07	NA	51.66	NA	NA	51.66
SC	water-based	25	748.01	Spinetoram	5.40495		0	201.21	8.56	10	0	1.13	111.22	1238.32	4.75	80.72	liquid	25	human	dermatomed	0.64	water, saline or culture medium with surfactant	NA	0.25	yes	2	200	400	0.16	dynamic	NA	8	6	24	0.06	0.04	0.13	0.62	0.36	3.08	0.4	0.13	0.63	92.73	NA	0.68	NA	NA	1.08
SC	water-based	25	748.01	Spinetoram	5.40495		0	201.21	8.56	10	0	1.13	111.22	1238.32	4.75	80.72	liquid	0.25	human	dermatomed	0.64	water, saline or culture medium with surfactant	NA	0.0025	yes	2	200	400	0.0016	dynamic	NA	8	6	24	0.22	0.1	0.35	1.53	1.08	3.08	1.84	0.93	3.22	93.62	NA	1.75	NA	NA	3.59
SC	water-based	25	748.01	Spinetoram	5.40495		0	201.21	8.56	10	0	1.13	111.22	1238.32	4.75	80.72	liquid	0.025	human	dermatomed	0.64	water, saline or culture medium with surfactant	NA	0.0003	yes	2	200	400	0.0002	dynamic	NA	8	6	24	2.89	2.59	8.48	1.03	0.7	3.08	2.1	1.21	4.7	85.39	NA	3.92	NA	NA	6.01
NA	NA	NA	307.82	Tebuconazole	0.061811		3.7	96.9	2.01	3	1	1.81	50.94	481.8	3.69	32.91	liquid	250	human	dermatomed	2	water, saline or culture medium with surfactant	NA	2.5	yes	2	300	400	5	static	NA	8	8	24	0.46	0.12	0.72	0.1	0.05	13.39	0.19	0.05	0.27	98.58	NA	0.56	NA	NA	0.56
NA	NA	NA	307.82	Tebuconazole	0.061811		3.7	96.9	2.01	3	1	1.81	50.94	481.8	3.69	32.91	liquid	0.5	human	dermatomed	2	water, saline or culture medium with surfactant	NA	0.005	yes	2	300	400	0.01	static	NA	8	8	24	9.51	2.25	13.78	4.79	4.33	13.39	7.67	2.35	10.46	78.21	NA	14.29	NA	NA	14.29
NA	NA	NA	457.84	Fluoxastrobin	1.34e-05		2.21	114.64	0.02	6	0	1.38	84.29	567.22	5.06	43.81	liquid	180	human	dermatomed	2	water, saline or culture medium with surfactant	NA	1.8	yes	2	300	400	3.6	static	NA	8	8	24	0.17	0.08	0.33	0.04	0.04	14.65	0.12	0.03	0.14	98.35	NA	0.21	NA	NA	0.21
NA	NA	NA	457.84	Fluoxastrobin	1.34e-05		2.21	114.64	0.02	6	0	1.38	84.29	567.22	5.06	43.81	liquid	0.36	human	dermatomed	2	water, saline or culture medium with surfactant	NA	0.0036	yes	2	300	400	0.01	static	NA	8	8	24	0.53	0.33	0.98	6.5	5.09	14.65	2.67	2.45	4.4	83.38	NA	7.03	NA	NA	7.7
NA	NA	400	259.1	Metobromuron	0.269159		2.38	58.36	12.1	2	1	2.23	41.57	301.35	2.24	21.79	liquid	333	human	dermatomed	2.54	water with 50% EtOH	non-occlusive	3.33	yes	2	400	400	8.46	static	NA	8	6	24	0.45	0.3	0.82	0.17	0.17	1.28	0.01	0.01	0.02	104.13	NA	0.63	NA	NA	0.63
NA	NA	400	259.1	Metobromuron	0.269159		2.38	58.36	12.1	2	1	2.23	41.57	301.35	2.24	21.79	liquid	5	human	dermatomed	2.54	water with 50% EtOH	non-occlusive	0.05	yes	5	400	400	0.13	static	NA	8	6	24	16.21	9.57	33.9	0.63	0.41	1.28	0.03	0.03	0.08	79.81	NA	16.84	NA	NA	16.84
SC	water-based	250	396.72	Fluopyram	0.0022413		0	83.42	1.72	2	1	1.78	41.99	455.39	4.23	30.08	liquid	250	human	dermatomed	1	water, saline or culture medium with surfactant	NA	2.5	yes	3	312	400	2.5	dynamic	NA	6	8	24	0.02	0.01	0.05	0.02	0.01	1.58	0.18	0.13	0.4	98.02	NA	0.04	NA	NA	0.04
SC	water-based	250	408.38	Trifloxystrobin	0.0034847		6.62	100.62	2.37	5	0	1.85	69.48	553.75	4.8	37.5	liquid	250	human	dermatomed	1	water, saline or culture medium with BSA	NA	2.5	yes	12	389	483	2.5	dynamic	NA	NA	8	24		NA	NA	0.03	0.01	0.03	0.05	0.05	0.08	98.96	NA	0.03	NA	NA	0.03
SC	water-based	250	408.38	Trifloxystrobin	0.0034847		6.62	100.62	2.37	5	0	1.85	69.48	553.75	4.8	37.5	liquid	0.2	human	dermatomed	1	water, saline or culture medium with BSA	NA	0.002	yes	15	389	483	0.002	dynamic	NA	NA	8	24		NA	NA	0.02	0.01	0.03	0.57	0.75	2.04	96.38	NA	0.02	NA	NA	0.58
SC	water-based	250	408.38	Trifloxystrobin	0.0034847		6.62	100.62	2.37	5	0	1.85	69.48	553.75	4.8	37.5	liquid	0.033	human	dermatomed	1	water, saline or culture medium with BSA	NA	0.0003	yes	15	389	483	0.0003	dynamic	NA	NA	8	24		NA	NA	4.39	4.32	0.03	5.59	3.56	12.39	92.34	NA	4.39	NA	NA	9.98
SC	water-based	333	281.31	Pendimethalin	0.0033323		5.18	77.19	10.52	5	1	2.99	98.31	447.27	4.82	28	liquid	333	human	dermatomed	0.64	water, saline or culture medium with BSA	occlusive	3.33	yes	15	200	400	2.13	dynamic	NA	8	8	24	0.03	0.01	0.05	0.47	0.23	13.54	0.68	0.19	0.99	89.9	NA	0.5	NA	NA	1.17
SC	water-based	333	281.31	Pendimethalin	0.0033323		5.18	77.19	10.52	5	1	2.99	98.31	447.27	4.82	28	liquid	2.5	human	dermatomed	0.64	water, saline or culture medium with BSA	occlusive	0.025	yes	15	200	400	0.02	dynamic	NA	8	8	24	1.27	0.48	2.03	8.97	3.05	13.54	19.54	8.47	33.13	72.05	NA	10.24	NA	NA	29.79
SC	water-based	20	394.3	Diflufenican	0.0001631		4.9	92.4	13.28	2	1	1.45	51.22	467.78	5.11	33.02	liquid	20	human	dermatomed	0.64	water, saline or culture medium with BSA	occlusive	0.2	yes	15	200	400	0.13	dynamic	NA	8	8	24	0.02	0.004	0.03	0.43	0.44	14.7	0.62	0.68	2.19	96.2	NA	0.46	NA	NA	1.07
SC	water-based	20	394.3	Diflufenican	0.0001631		4.9	92.4	13.28	2	1	1.45	51.22	467.78	5.11	33.02	liquid	0.16	human	dermatomed	0.64	water, saline or culture medium with BSA	occlusive	0.0016	yes	15	200	400	0.001	dynamic	NA	8	8	24	0.78	0.31	1.26	7.08	4.5	14.7	10.69	3.43	15.37	83.61	NA	7.86	NA	NA	18.55
SC	water-based	80	363.33	Flufenacet	0.0022843		3.2	79.64	12.58	4	0	1.75	55.32	451.69	3.22	29.13	liquid	80	human	dermatomed	0.64	water, saline or culture medium with BSA	occlusive	0.8	yes	15	200	400	0.51	dynamic	NA	8	8	24	0.2	0.08	0.27	0.43	0.39	6.33	0.45	0.25	0.96	98.36	NA	0.63	NA	NA	1.08
SC	water-based	80	363.33	Flufenacet	0.0022843		3.2	79.64	12.58	4	0	1.75	55.32	451.69	3.22	29.13	liquid	0.6	human	dermatomed	0.64	water, saline or culture medium with BSA	occlusive	0.006	yes	15	200	400	0.0038	dynamic	NA	8	8	24	5.17	1.13	6.77	3.32	2.06	6.33	6.51	1.71	9.5	81.08	NA	8.48	NA	NA	15
SC	water-based	100	339.32	Mesotrione	0.623317		1.49	79.37	7.06	7	0	2.13	128.49	440.09	0.82	30.76	liquid	100	human	dermatomed	1.77	water, saline or culture medium with BSA	NA	0.8745	yes	11	418	530	1.5	static	NA	1	8	24	0.57	0.01	0.01	0.1	0.17	1.37	0.72	0.42	1.42	95.98	NA	0.67	NA	NA	0.9
SC	water-based	100	339.32	Mesotrione	0.623317		1.49	79.37	7.06	7	0	2.13	128.49	440.09	0.82	30.76	liquid	0.188	human	dermatomed	1.77	water, saline or culture medium with BSA	NA	0.0016	yes	11	418	530	0.0028	static	NA	2	8	24	0.1	0.07	0.19	0.32	0.46	1.37	9.22	5.15	18.09	84.78	NA	0.42	NA	NA	8.44
NA	NA	500	363.33	Flufenacet	0.0022843		3.2	79.64	12.58	4	0	1.75	55.32	451.69	3.22	29.13	liquid	500	human	dermatomed	2	water, saline or culture medium with surfactant	non-occlusive	5	yes	2	310	400	10	static	NA	NA	8	24	0.23	NA	NA	0.09	0.17	7.17	0.06	0.06	0.18	100.33	NA	0.32	NA	NA	0.18
NA	NA	500	363.33	Flufenacet	0.0022843		3.2	79.64	12.58	4	0	1.75	55.32	451.69	3.22	29.13	liquid	1.2	human	dermatomed	2	water, saline or culture medium with surfactant	non-occlusive	0.012	yes	2	310	400	0.02	static	NA	8	8	24	1.75	NA	NA	2.44	2.24	7.17	10.02	9.96	30.85	85.13	NA	4.19	NA	NA	4.19
NA	NA	500	363.33	Flufenacet	0.0022843		3.2	79.64	12.58	4	0	1.75	55.32	451.69	3.22	29.13	liquid	0.25	human	dermatomed	2	water, saline or culture medium with surfactant	non-occlusive	0.0025	yes	2	310	400	0.01	static	NA	8	8	24	8.21	NA	NA	13.5	6.41	7.17	11.82	6.7	18.29	64.65	NA	21.71	NA	NA	21.71
SC	water-based	300	297.48	Spiroxamine	3.10144		5.51	88.38	9.34	3	0	1.74	21.7	586.05	2.07	35.34	liquid	300	human	dermatomed	0.64	water, saline or culture medium with surfactant	occlusive	3	yes	2	350	400	1.92	static	NA	8	8	24	2.78	1.01	4.11	1.37	1.55	6.62	1.1	0.76	2.67	97.9	NA	4.14	NA	NA	5.24
SG	solid	104	359.28	Florasulam	0.0070569		2.13	86.31	8.8	6	1	1.56	98.48	411.42	2.08	28.5	solid	104	human	dermatomed	1	water, saline or culture medium	non-occlusive	0.413	yes	2	300	400	0.41	dynamic	NA	NA	8	24	0.15	0.31	0.85	NA	NA	1.94	NA	NA	NA	97.74	NA	0.15	NA	NA	0.15
SG	solid	104	359.28	Florasulam	0.0070569		2.13	86.31	8.8	6	1	1.56	98.48	411.42	2.08	28.5	liquid	0.015625	human	dermatomed	1	water, saline or culture medium	non-occlusive	0.0002	yes	2	300	400	0.0002	dynamic	NA	NA	8	24	5.27	4.52	12.19	0.9	0.65	1.94	1.99	1.16	4.26	94.49	NA	6.17	NA	NA	4.54
SG	solid	250	381.36	Tribenuron	381.36		1.7	90.73	2.12	9	2	2	151.68	496.61	-3.16	34.31	solid	250	human	dermatomed	1	water, saline or culture medium	non-occlusive	0.985	yes	2	300	400	0.99	dynamic	NA	NA	8	24	3.79	7.95	22.96	NA	NA	1.21	NA	NA	NA	96.54	NA	3.79	NA	NA	3.79
SG	solid	250	381.36	Tribenuron	381.36		1.7	90.73	2.12	9	2	2	151.68	496.61	-3.16	34.31	liquid	0.0375	human	dermatomed	1	water, saline or culture medium	non-occlusive	0.0004	yes	2	300	400	0.0004	dynamic	NA	8	8	24	3.61	1.97	6.93	0.49	0.4	1.21	0.96	0.24	1.24	95.3	NA	4.11	NA	NA	4.11
SC	water-based	206	271.36	Napropamide	0.0070576		3.36	80.66	17.3	2	0	1.9	29.54	447.26	3.21	32.65	liquid	206	human	dermatomed	0.64	water, saline or culture medium with BSA	NA	2.06	yes	2	200	400	1.32	dynamic	NA	12	6	24	0.33	0.09	0.5	0.1	NA	8.4	NA	NA	NA	105.79	NA	0.43	NA	NA	0.36
SC	water-based	206	271.36	Napropamide	0.0070576		3.36	80.66	17.3	2	0	1.9	29.54	447.26	3.21	32.65	liquid	1.8	human	dermatomed	0.64	water, saline or culture medium with BSA	NA	0.018	yes	2	200	400	0.01	dynamic	NA	12	6	24	2.58	0.27	1.4	1.38	2.65	8.4	0.92	0.84	2.7	94.05	NA	3.96	NA	NA	2.58
SC	water-based	214	277.75	Metazachlor	0.254848		2.13	86.67	2.34	2	0	1.85	38.13	403	2.98	28.81	liquid	214	human	dermatomed	0.64	water, saline or culture medium with BSA	NA	2.14	yes	2	200	400	1.37	dynamic	NA	12	6	24	0.14	NA	0.1	0.1	NA	6.3	0.1	NA	0.1	98.66	NA	0.24	NA	NA	0.33
SC	water-based	214	277.75	Metazachlor	0.254848		2.13	86.67	2.34	2	0	1.85	38.13	403	2.98	28.81	liquid	1.87	human	dermatomed	0.64	water, saline or culture medium with BSA	NA	0.0187	yes	2	200	400	0.01	dynamic	NA	12	6	24	5.37	1.94	8	2.32	1.8	6.3	2.57	1.17	4	92.04	NA	7.68	NA	NA	7.63
SC	water-based	71	221.64	Quinmerac	221.64		2.87	57.08	3.63	3	1	1.96	50.19	276.16	-0.27	22.92	liquid	71	human	dermatomed	0.64	water, saline or culture medium with BSA	NA	0.71	yes	2	200	400	0.45	dynamic	NA	12	6	24	0.14	NA	0.1	0.84	1.38	0.3	1.02	0.71	3.1	98.45	NA	0.98	NA	NA	0.49
SC	water-based	71	221.64	Quinmerac	221.64		2.87	57.08	3.63	3	1	1.96	50.19	276.16	-0.27	22.92	liquid	0.62	human	dermatomed	0.64	water, saline or culture medium with BSA	NA	0.0062	yes	2	200	400	0.004	dynamic	NA	12	6	24	0.33	0.27	1.1	0.14	0.09	0.3	1.02	1.12	3.9	102.09	NA	0.47	NA	NA	0.39
WG	solid	500	248.19	Fludioxonil	0.0038566		4.12	55.51	14.66	3	1	1.75	58.04	285.77	3.57	22.76	solid	250	human	dermatomed	0.64	water, saline or culture medium with surfactant	non-occlusive	2.5	yes	5	350	400	1.6	static	NA	1	6	24	0.06	0.004	0.01	0.01	NA	3.51	0.02	0.01	0.02	93.84	NA	0.07	NA	NA	0.03
WG	solid	500	248.19	Fludioxonil	0.0038566		4.12	55.51	14.66	3	1	1.75	58.04	285.77	3.57	22.76	liquid	0.83	human	dermatomed	0.64	water, saline or culture medium with surfactant	non-occlusive	0.0083	yes	5	350	400	0.01	static	NA	8	6	24	0.82	0.22	1.04	1.22	1.08	3.51	0.97	1.03	2.83	93.84	NA	2.03	NA	NA	3
WG	solid	500	248.19	Fludioxonil	0.0038566		4.12	55.51	14.66	3	1	1.75	58.04	285.77	3.57	22.76	liquid	0.42	human	dermatomed	0.64	water, saline or culture medium with surfactant	non-occlusive	0.0042	yes	5	350	400	0.0027	static	NA	8	6	24	1.72	1.05	3.16	1.21	0.34	3.51	0.45	0.6	1.92	96.99	NA	2.93	NA	NA	3.38
WG	solid	500	248.19	Fludioxonil	0.0038566		4.12	55.51	14.66	3	1	1.75	58.04	285.77	3.57	22.76	liquid	0.125	human	dermatomed	0.64	water, saline or culture medium with surfactant	non-occlusive	0.0013	yes	5	350	400	0.0008	static	NA	8	6	24	3.08	1.74	5.9	1.93	0.8	3.51	0.93	0.96	2.7	95.05	NA	5.01	NA	NA	5.95
DP	solid	100	301.12	Tolclofos-methyl	0.0022311		4.56	70.52	NA	0	0	2.64	27.69	362.24	4.38	28.39	solid	100	human	dermatomed	2.54	water with 50% EtOH	NA	0.5	yes	5	400	400	1.27	static	NA	8	6	24	0.77	0.16	1.03	0.15	0.06	NA	0.01	0.01	0.02	104.65	NA	0.92	NA	NA	0.93
FS	water-based	5	307.82	Tebuconazole	0.061811		3.7	96.9	2.01	3	1	1.81	50.94	481.8	3.69	32.91	liquid	5	human	dermatomed	1	water, saline or culture medium	NA	0.05	yes	15	316	398	0.05	dynamic	NA	NA	8	24		NA	NA	0.1	0.11	6.32	0.04	0.01	0.04	101.81	NA	0.1	NA	NA	0.11
FS	water-based	5	307.82	Tebuconazole	0.061811		3.7	96.9	2.01	3	1	1.81	50.94	481.8	3.69	32.91	liquid	0.35	human	dermatomed	1	water, saline or culture medium	NA	0.0035	yes	15	316	398	0.0035	dynamic	NA	NA	8	24		NA	NA	4.24	1.66	6.32	0.29	0.13	0.43	94.26	NA	4.24	NA	NA	4.24
CS	other	200	418.74	Tefluthrin	0.0004828		6.5	84.87	-7.1	1	0	1.87	26.3	496.83	5.51	30.91	liquid	100	human	dermatomed	2.54	water with 50% EtOH	non-occlusive	1	yes	1	NA	NA	2.54	static	NA	1	6	24	0.06	NA	0.06	0.04	NA	0.05	0.23	NA	0.23	99.98	NA	0.1	NA	NA	0.33
CS	other	200	418.74	Tefluthrin	0.0004828		6.5	84.87	-7.1	1	0	1.87	26.3	496.83	5.51	30.91	liquid	100	human	dermatomed	2.54	water with 50% EtOH	non-occlusive	1	yes	1	NA	NA	2.54	static	NA	1	24	24	0.03	NA	0.03	0.05	NA	0.05	0.22	NA	0.22	106.26	NA	0.08	NA	NA	0.3
SC	water-based	240	352.48	Tebufenozide	5.66e-05		4.25	107.1	10.13	2	1	2	49.41	592.11	5.35	40.09	liquid	240	human	dermatomed	0.64	water, saline or culture medium with surfactant	NA	2.4	yes	2	200	400	1.54	dynamic	NA	1	6	24	0.06	0.01	0.03	0.18	0.14	3.31	0.66	0.34	1.01	101.02	NA	0.23	NA	NA	0.87
SC	water-based	240	352.48	Tebufenozide	5.66e-05		4.25	107.1	10.13	2	1	2	49.41	592.11	5.35	40.09	liquid	0.24	human	dermatomed	0.64	water, saline or culture medium with surfactant	NA	0.0024	yes	2	200	400	0.0015	dynamic	NA	9	6	24	0.9	0.15	0.5	0.91	0.99	3.31	1.83	1.4	5.42	97.11	NA	1.8	NA	NA	3.64
[truncated: 10 more columns]
